# Supplementary material for: Potassium 4-azidobenzene­sulfonate
Source: Acta Crystallogr Sect E Struct Rep Online. 2014 Jul 11;70(Pt 8):m300. doi: 10.1107/S1600536814015669 (PMC4158513; doi:10.1107/S1600536814015669)
Supplement: Supplementary file 1 [file e-70-0m300-sup1.cif]

##############################################################################
#                                                                            #
# This CIF contains the data in a paper accepted for publication in          #
# Acta Crystallographica Section E. It conforms to the requirements of       #
# Notes for Authors for Acta Crystallographica Section E, and has been       #
# peer reviewed under the auspices of the IUCr Commission on Journals.       #
#                                                                            #
# Full details of the Crystallographic Information File format               #
# are given in the paper "The Crystallographic Information File (CIF):       #
# a New Standard Archive File for Crystallography" by S. R. Hall, F. H.      #
# Allen and I. D. Brown [Acta Cryst. (1991), A47, 655-685].                  #
#                                                                            #
# The current version of the core CIF dictionary is obtainable from          #
# ftp://ftp.iucr.org/pub/cif_core.dic.                                       #
#                                                                            #
# Software is freely available for graphical display of the structure(s)     #
# in this CIF. For information consult the CIF software page                 #
# http://www.iucr.org/resources/cif/software.                                #
#                                                                            #
# This file may be used for bona fide research purposes within the           #
# scientific community so long as proper attribution is given to the journal # 
# article from which it was obtained.                                        #
#                                                                            #
##############################################################################
data_global
_audit_creation_method     'manual editing of form.cif (version 2.0)'
_journal_data_validation_number     ?
_journal_date_recd_electronic     2014-06-06
_journal_date_accepted     2014-07-04
_journal_name_full     'Acta Crystallographica, Section E'
_journal_year     2014
_journal_volume     70
_journal_issue      8
_journal_page_first     m300
_journal_page_last     m300
_journal_paper_category     QM
_journal_paper_doi     10.1107/S1600536814015669
_journal_coeditor_code     HP2068
data_I
_publ_contact_author_name     'Professor Ulrich M\"uller'
_publ_contact_author_address
;
Fachbereich Chemie
Philipps-Universit\"at Marburg
35032 Marburg
Germany
;
_publ_contact_author_email     mueller@chemie.uni-marburg.de
_publ_contact_author_fax     ?
_publ_contact_author_phone      0E*****
_publ_section_title
;
Potassium 4-azidobenzenesulfonate
;
_publ_section_title_footnote
;
This paper is dedicated to Professor Dr Werner Massa on his 70th birthday.
;
loop_
    _publ_author_name
    _publ_author_address
    'Biesemeier, Frank'
;
Fachbereich Chemie
Philipps-Universit\"at Marburg
35032 Marburg
Germany
;
    'Geiseler, Gertraud'
;
Fachbereich Chemie
Philipps-Universit\"at Marburg
35032 Marburg
Germany
;
    'Harms, Klaus'
;
Fachbereich Chemie
Philipps-Universit\"at Marburg
35032 Marburg
Germany
;
    'M\"uller, Ulrich'
;
Fachbereich Chemie
Philipps-Universit\"at Marburg
35032 Marburg
Germany
;
_publ_section_synopsis     .
_database_code_depnum_ccdc_archive     'CCDC 1012203'
_chemical_name_systematic
;
Potassium 4-azidobenzenesulfonate
;
_chemical_name_common     'Kalium-4-azido-bezolsulfonat'
_chemical_formula_moiety     'C6 H4 K N3 O3 S'
_chemical_formula_sum     'C6 H4 K N3 O3 S'
_chemical_formula_iupac     'K (C6 H4 N3 O3 S)'
_chemical_formula_weight     237.28
_space_group_crystal_system     orthorhombic
_space_group_name_H-M_alt     'P 21 21 21'
_space_group_name_Hall     'P 2ac 2ab'
loop_
    _space_group_symop_operation_xyz
    'x, y, z'
    '-x+1/2, -y, z+1/2'
    'x+1/2, -y+1/2, -z'
    '-x, y+1/2, -z+1/2'
_cell_length_a     5.4220(5)
_cell_length_b     7.9937(7)
_cell_length_c     19.267(2)
_cell_angle_alpha     90
_cell_angle_beta     90
_cell_angle_gamma     90
_cell_volume     835.08(15)
_cell_formula_units_Z     4
_cell_measurement_reflns_used     10459
_cell_measurement_theta_min     2.06
_cell_measurement_theta_max     26.13
_cell_measurement_temperature     193(2)
_cell_special_details     ?
_exptl_crystal_description     prism
_exptl_crystal_colour     yellow
_exptl_crystal_size_max     0.550
_exptl_crystal_size_mid     0.330
_exptl_crystal_size_min     0.250
_exptl_crystal_density_diffrn     1.887
_exptl_crystal_density_meas     ?
_exptl_crystal_density_method     ?
_exptl_crystal_F_000     480
_exptl_absorpt_coefficient_mu     0.867
_exptl_absorpt_correction_type     integration
_exptl_absorpt_process_details     '(XPREP; Bruker, 2012)'
_shelx_estimated_absorpt_T_min     0.647
_shelx_estimated_absorpt_T_max     0.812
_exptl_absorpt_correction_T_min     0.7399
_exptl_absorpt_correction_T_max     0.8414
_diffrn_ambient_temperature     193(2)
_diffrn_radiation_type     MoK\a
_diffrn_radiation_wavelength     0.71069
_diffrn_radiation_monochromator     graphite
_diffrn_measurement_device_type     'STOE IPDS2'
_diffrn_measurement_method     '\w scans'
_diffrn_detector_area_resol_mean     ?
_diffrn_reflns_number     6140
_diffrn_reflns_av_R_equivalents     0.0376
_diffrn_reflns_theta_min     2.114
_diffrn_reflns_theta_max     26.096
_diffrn_reflns_theta_full     25.240
_diffrn_measured_fraction_theta_max     0.985
_diffrn_measured_fraction_theta_full     0.985
_diffrn_reflns_limit_h_min     -6
_diffrn_reflns_limit_h_max     6
_diffrn_reflns_limit_k_min     -9
_diffrn_reflns_limit_k_max     9
_diffrn_reflns_limit_l_min     -23
_diffrn_reflns_limit_l_max     23
_reflns_number_total     1639
_reflns_number_gt     1591
_reflns_threshold_expression     'I > 2\s(I)'
_refine_ls_structure_factor_coef     Fsqd
_refine_ls_matrix_type     full
_refine_ls_R_factor_all     0.0187
_refine_ls_R_factor_gt     0.0179
_refine_ls_wR_factor_gt     0.0474
_refine_ls_wR_factor_ref     0.0478
_refine_ls_goodness_of_fit_ref     1.090
_refine_ls_restrained_S_all     1.090
_refine_ls_number_reflns     1639
_refine_ls_number_parameters     143
_refine_ls_number_restraints     0
_refine_ls_hydrogen_treatment     refall
_refine_ls_weighting_scheme     calc
_refine_ls_weighting_details
              'w=1/[\s^2^(Fo^2^)+(0.0214P)^2^+0.2034P] where P=(Fo^2^+2Fc^2^)/3'
_atom_sites_solution_hydrogens     difmap
_atom_sites_solution_primary     direct
_atom_sites_solution_secondary     difmap
_refine_ls_shift/su_max     0.000
_refine_ls_shift/su_mean     0.000
_refine_diff_density_max     0.317
_refine_diff_density_min     -0.253
_refine_ls_extinction_method     none
_refine_ls_extinction_coef     .
_refine_ls_abs_structure_details
;
Flack x determined using 636 quotients
[(<i>I</i>^+^)-(<i>I</i>^-^)]/[(<i>I</i>^+^)+(<i>I</i>^-^)]
(Parsons & Flack, 2004)
;
_refine_ls_abs_structure_Flack     0.004(16)
loop_
    _atom_type_symbol
    _atom_type_description
    _atom_type_scat_dispersion_real
    _atom_type_scat_dispersion_imag
    _atom_type_scat_source
    'C' 'C' 0.0033 0.0016
                         'International Tables Vol C Tables 4.2.6.8 and 6.1.1.4'
    'H' 'H' 0.0000 0.0000
                         'International Tables Vol C Tables 4.2.6.8 and 6.1.1.4'
    'N' 'N' 0.0061 0.0033
                         'International Tables Vol C Tables 4.2.6.8 and 6.1.1.4'
    'O' 'O' 0.0106 0.0060
                         'International Tables Vol C Tables 4.2.6.8 and 6.1.1.4'
    'S' 'S' 0.1246 0.1234
                         'International Tables Vol C Tables 4.2.6.8 and 6.1.1.4'
    'K' 'K' 0.2009 0.2494
                         'International Tables Vol C Tables 4.2.6.8 and 6.1.1.4'
_computing_data_collection     'X-AREA (Stoe & Cie, 2005)'
_computing_cell_refinement     'X-AREA (Stoe & Cie, 2005)'
_computing_data_reduction     'X-AREA (Stoe & Cie, 2005)'
_computing_structure_solution     'SHELXS97 (Sheldrick, 2008)'
_computing_structure_refinement     'SHELXL2013 (Sheldrick, 2008)'
_computing_molecular_graphics     'DIAMOND (Brandenburg, 2000)'
_computing_publication_material     'SHELXL2013 (Sheldrick, 2008)'
loop_
    _atom_site_type_symbol
    _atom_site_label
    _atom_site_fract_x
    _atom_site_fract_y
    _atom_site_fract_z
    _atom_site_U_iso_or_equiv
    _atom_site_adp_type
    _atom_site_calc_flag
    _atom_site_occupancy
    _atom_site_disorder_assembly
    _atom_site_disorder_group
    K K -0.01018(9) 0.67980(6) 0.26487(2) 0.02287(13) Uani d 1 . .
    S S 0.49304(10) -0.10392(6) 0.33927(2) 0.01569(12) Uani d 1 . .
    O O1 0.5157(4) -0.28483(18) 0.33948(8) 0.0325(4) Uani d 1 . .
    O O2 0.2819(3) -0.0487(2) 0.29887(7) 0.0216(3) Uani d 1 . .
    O O3 0.7217(3) -0.0217(2) 0.32010(8) 0.0274(4) Uani d 1 . .
    N N1 0.3166(3) 0.0942(2) 0.63445(9) 0.0211(4) Uani d 1 . .
    N N2 0.1000(3) 0.1318(2) 0.65003(9) 0.0186(4) Uani d 1 . .
    N N3 -0.0882(3) 0.1672(3) 0.66954(10) 0.0253(4) Uani d 1 . .
    C C1 0.4320(4) -0.0448(3) 0.42651(10) 0.0170(4) Uani d 1 . .
    C C2 0.2204(4) 0.0433(3) 0.44334(10) 0.0193(4) Uani d 1 . .
    C C3 0.1787(4) 0.0909(3) 0.51178(10) 0.0195(4) Uani d 1 . .
    C C4 0.3477(4) 0.0485(3) 0.56286(10) 0.0179(4) Uani d 1 . .
    C C5 0.5598(4) -0.0410(3) 0.54628(11) 0.0203(4) Uani d 1 . .
    C C6 0.6009(4) -0.0873(3) 0.47797(11) 0.0196(4) Uani d 1 . .
    H H2 0.095(4) 0.065(3) 0.4069(12) 0.020(6) Uiso d 1 . .
    H H3 0.047(5) 0.153(3) 0.5228(12) 0.019(6) Uiso d 1 . .
    H H5 0.665(5) -0.074(3) 0.5797(13) 0.021(6) Uiso d 1 . .
    H H6 0.730(5) -0.150(3) 0.4652(13) 0.023(6) Uiso d 1 . .
loop_
    _atom_site_aniso_label
    _atom_site_aniso_U_11
    _atom_site_aniso_U_22
    _atom_site_aniso_U_33
    _atom_site_aniso_U_12
    _atom_site_aniso_U_13
    _atom_site_aniso_U_23
    K 0.0214(2) 0.0205(2) 0.0268(2) -0.0031(2) 0.0020(2) -0.00356(16)
    S 0.0137(2) 0.0174(2) 0.0159(2) 0.0008(2) 0.0016(2) -0.00066(16)
    O1 0.0519(10) 0.0183(8) 0.0275(8) 0.0083(8) 0.0062(10) -0.0005(6)
    O2 0.0165(7) 0.0300(8) 0.0183(7) 0.0033(7) -0.0023(6) -0.0031(6)
    O3 0.0159(7) 0.0446(10) 0.0217(7) -0.0074(7) 0.0043(6) -0.0003(7)
    N1 0.0184(8) 0.0264(9) 0.0185(8) -0.0001(8) 0.0012(7) -0.0022(8)
    N2 0.0228(9) 0.0187(9) 0.0144(8) -0.0008(7) -0.0018(7) -0.0022(6)
    N3 0.0252(10) 0.0290(10) 0.0218(9) 0.0045(8) 0.0000(7) -0.0027(8)
    C1 0.0177(10) 0.0166(9) 0.0167(8) -0.0022(8) 0.0020(7) -0.0003(7)
    C2 0.0162(10) 0.0234(10) 0.0182(10) 0.0014(9) -0.0010(7) 0.0024(8)
    C3 0.0165(9) 0.0213(10) 0.0208(9) 0.0024(9) 0.0032(8) -0.0001(8)
    C4 0.0178(10) 0.0181(10) 0.0177(9) -0.0044(8) 0.0014(7) 0.0002(8)
    C5 0.0173(10) 0.0228(10) 0.0207(9) 0.0002(8) -0.0035(7) 0.0014(8)
    C6 0.0147(9) 0.0214(11) 0.0228(10) 0.0020(9) 0.0012(8) -0.0011(8)
_geom_special_details
;
All e.s.d.'s (except the e.s.d. in the dihedral angle between two l.s. planes)
are estimated using the full covariance matrix. The cell e.s.d.'s are taken
into account individually in the estimation of e.s.d.'s in distances, angles
and torsion angles; correlations between e.s.d.'s in cell parameters are only
used when they are defined by crystal symmetry. An approximate (isotropic)
treatment of cell e.s.d.'s is used for estimating e.s.d.'s involving l.s.
planes.
;
loop_
    _geom_bond_atom_site_label_1
    _geom_bond_atom_site_label_2
    _geom_bond_site_symmetry_2
    _geom_bond_distance
    _geom_bond_publ_flag
    K O1 1_565 3.206(2) ?
    K O1 1_465 2.959(2) ?
    K O2 4 2.6486(17) ?
    K O2 1_565 2.7652(18) ?
    K O3 4_655 2.7787(17) ?
    K O3 1_465 2.9900(19) ?
    K N1 3_456 3.0731(19) ?
    K N3 2_464 3.1001(19) ?
    K N1 2_564 3.2680(18) ?
    S O1 . 1.4514(15) ?
    S O2 . 1.4530(15) ?
    S O3 . 1.4510(16) ?
    S C1 . 1.7772(19) ?
    N1 C4 . 1.437(3) ?
    N1 N2 . 1.249(2) ?
    N2 N3 . 1.124(3) ?
    C1 C2 . 1.385(3) ?
    C1 C6 . 1.392(3) ?
    C2 C3 . 1.391(3) ?
    C3 C4 . 1.387(3) ?
    C4 C5 . 1.391(3) ?
    C5 C6 . 1.385(3) ?
    C2 H2 . 0.99(2) ?
    C3 H3 . 0.90(3) ?
    C5 H5 . 0.90(3) ?
    C6 H6 . 0.90(3) ?
loop_
    _geom_angle_atom_site_label_1
    _geom_angle_atom_site_label_2
    _geom_angle_atom_site_label_3
    _geom_angle_site_symmetry_1
    _geom_angle_site_symmetry_3
    _geom_angle
    _geom_angle_publ_flag
    O2 K O2 4 1_565 165.85(3) ?
    O2 K O3 4 4_655 68.91(5) ?
    O2 K O3 1_565 4_655 105.79(5) ?
    O2 K O1 4 1_465 78.93(5) ?
    O2 K O1 1_565 1_465 107.90(5) ?
    O3 K O1 4_655 1_465 146.17(5) ?
    O2 K O3 4 1_465 116.42(5) ?
    O2 K O3 1_565 1_465 64.39(4) ?
    O3 K O3 4_655 1_465 161.09(5) ?
    O1 K O3 1_465 1_465 47.81(4) ?
    O2 K N1 4 3_456 68.35(5) ?
    O2 K N1 1_565 3_456 125.79(5) ?
    O3 K N1 4_655 3_456 97.52(5) ?
    O1 K N1 1_465 3_456 59.72(5) ?
    O3 K N1 1_465 3_456 101.27(5) ?
    O2 K N3 4 2_464 66.84(5) ?
    O2 K N3 1_565 2_464 103.47(5) ?
    O3 K N3 4_655 2_464 105.97(5) ?
    O1 K N3 1_465 2_464 68.90(5) ?
    O3 K N3 1_465 2_464 63.54(5) ?
    N1 K N3 3_456 2_464 116.14(5) ?
    O2 K O1 4 1_565 139.77(5) ?
    O2 K O1 1_565 1_565 46.78(4) ?
    O3 K O1 4_655 1_565 79.32(5) ?
    O1 K O1 1_465 1_565 123.12(5) ?
    O3 K O1 1_465 1_565 101.68(4) ?
    N1 K O1 3_456 1_565 92.96(5) ?
    N3 K O1 2_464 1_565 148.83(5) ?
    O2 K N1 4 2_564 101.73(5) ?
    O2 K N1 1_565 2_564 64.18(4) ?
    O3 K N1 4_655 2_564 71.73(5) ?
    O1 K N1 1_465 2_564 126.86(5) ?
    O3 K N1 1_465 2_564 89.35(5) ?
    N1 K N1 3_456 2_564 167.85(5) ?
    N3 K N1 2_464 2_564 63.38(5) ?
    O1 K N1 1_565 2_564 90.59(4) ?
    O3 S O1 . . 112.31(12) ?
    O3 S O2 . . 113.54(9) ?
    O1 S O2 . . 111.77(11) ?
    O1 S C1 . . 106.14(9) ?
    O2 S C1 . . 106.21(9) ?
    O3 S C1 . . 106.23(9) ?
    S O1 K . 1_645 99.64(10) ?
    S O1 K . 1_545 90.64(9) ?
    S O2 K . 4_545 153.64(10) ?
    S O2 K . 1_545 109.87(9) ?
    S O3 K . 4_645 153.32(10) ?
    S O3 K . 1_645 98.31(9) ?
    N2 N1 C4 . . 113.74(17) ?
    N1 N2 N3 . . 174.3(2) ?
    C2 C1 C6 . . 120.18(18) ?
    C2 C1 S . . 120.73(15) ?
    C6 C1 S . . 119.09(16) ?
    C1 C2 C3 . . 119.72(19) ?
    C1 C2 H2 . . 119.5(14) ?
    C3 C2 H2 . . 120.7(14) ?
    C4 C3 C2 . . 119.89(19) ?
    C4 C3 H3 . . 119.6(15) ?
    C2 C3 H3 . . 120.5(15) ?
    C3 C4 C5 . . 120.59(19) ?
    C3 C4 N1 . . 122.77(19) ?
    C5 C4 N1 . . 116.64(18) ?
    C6 C5 C4 . . 119.3(2) ?
    C6 C5 H5 . . 119.9(16) ?
    C4 C5 H5 . . 120.8(16) ?
    C5 C6 C1 . . 120.4(2) ?
    C5 C6 H6 . . 122.5(16) ?
    C1 C6 H6 . . 117.0(16) ?
loop_
    _geom_torsion_atom_site_label_1
    _geom_torsion_atom_site_label_2
    _geom_torsion_atom_site_label_3
    _geom_torsion_atom_site_label_4
    _geom_torsion_site_symmetry_1
    _geom_torsion_site_symmetry_2
    _geom_torsion_site_symmetry_3
    _geom_torsion_site_symmetry_4
    _geom_torsion
    _geom_torsion_publ_flag
    N2 N1 C4 C3 . . . . 19.1(3) ?
    N2 N1 C4 C5 . . . . -161.41(19) ?
    C3 C4 C5 C6 . . . . 0.1(3) ?
    N1 C4 C5 C6 . . . . -179.5(2) ?
    C5 C4 C3 C2 . . . . 0.3(3) ?
    N1 C4 C3 C2 . . . . 179.8(2) ?
    C1 C2 C3 C4 . . . . -0.7(3) ?
    C3 C2 C1 C6 . . . . 0.8(3) ?
    C3 C2 C1 S . . . . -178.80(17) ?
    O1 S C1 C2 . . . . -121.7(2) ?
    O2 S C1 C2 . . . . -2.6(2) ?
    O1 S C1 C6 . . . . 58.7(2) ?
    O2 S C1 C6 . . . . 177.77(17) ?
    O3 S C1 C2 . . . . 118.55(19) ?
    O3 S C1 C6 . . . . -61.1(2) ?
    C4 C5 C6 C1 . . . . 0.0(3) ?
    C2 C1 C6 C5 . . . . -0.5(3) ?
    S C1 C6 C5 . . . . 179.14(18) ?
_shelx_hkl_file
;
  -5   1  14    8.09    1.08
  -4  -7  -4   32.14    0.98
  -4  -4   7    8.28    1.19
  -4  -3   9  134.05    1.44
  -3  -6  -2   17.02    0.96
  -3  -3   7   74.69    1.38
  -3  -1  10  396.75    1.68
  -3   0  11  375.62    1.52
  -3   2  12  110.45    0.96
  -3   3  12   60.25    0.85
  -3   4  12    4.07    0.76
  -3   6  11  215.97    1.24
  -2  -6 -12   39.16    0.87
  -2  -5  -2  663.69    2.43
  -2   3  10  220.30    1.18
  -2   4  10   57.76    0.69
  -2   6   9   38.97    0.67
  -2   7   8   13.17    0.62
  -1  -4 -19    1.96    0.84
  -1   9   0    5.14    0.92
   0  -2 -19   20.63    0.80
   0  -2 -18    0.89    0.53
   0  -1 -22   48.51    0.95
   0   4   2   33.27    0.82
   0   6   0   12.19    0.92
   1   2 -15   27.82    0.82
   1   2  -8  136.44    1.46
   1   4 -16  125.21    1.36
  -5  -3  10   42.83    1.18
  -4   1  13  355.79    1.48
  -4   5  13   64.65    1.01
  -3  -7 -12  111.12    1.15
  -3  -7 -11    5.22    0.88
  -3  -7 -10    0.25    0.85
  -3   7  10    1.23    0.62
  -2  -6 -16   56.23    0.98
  -2  -6 -15   22.53    0.89
  -2  -6 -14    4.39    0.59
  -2  -6 -13   54.83    0.73
  -2  -6 -11   92.56    0.82
  -2  -6 -10    9.19    0.78
  -2  -6  -9   35.47    0.82
  -2  -2   6    6.22    0.80
  -2   5   9  197.40    1.15
  -2   8   6  182.79    1.25
  -2   9   4   75.54    1.12
  -1  -4 -21   69.86    1.05
  -1  -4 -20   13.59    0.66
  -1  -4  -4  400.97    1.72
  -1   1   6  390.20    1.69
  -1   5   6  142.01    1.06
  -1   6   5   65.81    0.94
  -1   7   4  247.61    1.33
  -1   8   2   26.98    0.90
   0  -2 -20    5.76    0.80
   0  -1 -23   77.02    1.05
   0   5   1   62.53    0.94
   0   7  -2    1.10    0.75
   0   8  -5    3.69    1.03
   1   1 -14  346.53    1.53
   1   1 -13  180.31    1.21
   1   1 -12  150.62    1.16
   1   1 -11  110.29    1.06
   1   1 -10  497.99    2.03
   1   2 -17   36.13    0.84
   1   2 -16  191.45    1.25
   1   3 -17  112.63    1.14
   1   3  -7  100.29    1.83
   1   4 -17  159.78    1.46
   1   5 -14   91.41    1.54
   1   5 -10    0.15    1.56
  -5  -4   8  150.01    1.81
  -5   0  13   25.70    0.93
  -5   2  14    4.14    0.64
  -5   3  14   14.23    0.95
  -4  -7  -3   30.20    1.15
  -4   0  12  141.90    1.11
  -4   2  13   15.39    0.81
  -4   3  13   37.72    0.89
  -4   4  13   70.77    0.78
  -4   6  12    8.96    0.96
  -3  -7  -9    2.49    0.83
  -3  -7  -8    9.68    0.85
  -3   1  11   24.41    0.78
  -3   5  11  248.18    1.25
  -3   8   8   18.18    0.99
  -2  -6 -17   66.98    0.82
  -2  -6  -8  138.35    1.10
  -2  -6  -7   65.73    1.05
  -2   1   9    4.87    0.48
  -2   6   8  159.51    1.09
  -2   7   7  371.78    1.48
  -1  -5 -14   85.95    0.93
  -1  -5 -13   13.10    0.75
  -1  -5 -12  102.73    0.95
  -1  -5 -11  109.83    0.96
  -1  -3   0    2.94    0.80
  -1   4   6  595.31    1.81
  -1   9  -1    0.13    0.90
   0  -3 -16   68.79    0.88
   0  -3 -15   93.65    0.92
   0  -3 -14  168.36    0.94
   0  -3 -13   23.66    0.57
   0  -3 -12  111.70    0.82
   0  -3 -11  176.02    0.98
   0  -3 -10   16.21    0.70
   0  -2 -21  124.42    1.06
   1   1 -16  126.83    1.06
   1   1 -15  104.01    1.01
   1   1  -9   96.82    1.18
   1   2 -18  137.23    1.15
   1   3 -18   13.54    0.84
   1   4 -18    6.88    1.02
   1   5 -15   21.16    1.09
  -5  -2  11    3.48    0.83
  -5  -1  12    5.97    0.83
  -4  -2  10   77.47    1.02
  -4  -1  11  173.97    1.23
  -4   5  12  208.52    1.26
  -3  -7  -7    9.26    0.83
  -3  -6  -1  443.50    2.25
  -3   4  11   38.41    0.85
  -3   6  10    8.71    0.86
  -3   7   9    4.03    0.87
  -2  -4   2  296.24    2.86
  -2   0   8  293.25    1.47
  -2   2   9   24.16    0.74
  -2   3   9  221.79    1.18
  -2   4   9  209.85    1.04
  -2   8   5    3.85    0.87
  -2   9   3   69.66    1.12
  -1  -5 -17   83.83    0.98
  -1  -5 -16    7.58    0.79
  -1  -5 -15   18.00    0.59
  -1  -5 -10    0.42    0.71
  -1  -5  -9  562.49    1.72
  -1  -4  -3  105.58    1.07
  -1   2   6  220.97    1.30
  -1   3   6  103.02    0.97
  -1   7   3    0.60    0.76
  -1   8   1  208.60    1.34
   0  -3 -18  196.82    1.15
   0  -3 -17   60.93    0.89
   0  -3  -9  136.84    0.91
   0  -2 -22   10.02    0.89
   0  -2  -4   48.81    0.94
   0   1   1   48.09    1.16
   0   8  -6  269.84    1.97
   1   1 -18  178.31    1.19
   1   1 -17   39.44    0.84
   1   2 -19    7.12    0.81
   1   2  -7  558.47    2.91
   1   3 -19   68.95    1.04
   1   5 -16    8.78    1.02
  -5   1  13   56.29    0.99
  -4  -7  -2    5.76    1.05
  -4   1  12    7.33    0.77
  -4   4  12   32.88    0.88
  -4   6  11  155.32    1.20
  -3  -7  -6   96.25    1.24
  -3   0  10  179.79    1.17
  -3   2  11  156.58    0.93
  -3   3  11  259.58    1.24
  -3   8   7   22.10    0.98
  -2  -6  -6  299.02    1.45
  -2  -5  -1   90.43    1.24
  -2  -1   7    6.05    0.67
  -2   5   8  181.52    1.14
  -2   7   6   28.59    0.89
  -1  -5 -19  187.55    1.21
  -1  -5 -18   65.36    0.77
  -1  -5  -8   18.58    0.76
  -1   5   5   27.31    0.78
  -1   6   4  295.48    1.41
  -1   9  -2   23.72    0.98
   0  -3 -19   38.57    0.88
   0  -3  -8   84.60    0.78
   0  -2 -23  102.77    1.11
   0   6  -1  294.44    1.65
   0   7  -3   12.35    0.81
   1   0 -16    9.21    0.76
   1   0 -15  498.68    1.68
   1   0 -14   75.71    0.93
   1   0 -13  321.11    1.44
   1   0 -12    0.97    0.66
   1   0 -11  225.77    1.29
   1   1 -19    5.73    0.80
   1   1  -8  654.84    2.47
   1   2 -20    0.60    0.82
   1   3 -20   31.65    0.96
   1   4 -19    2.72    0.85
   1   5 -17   88.28    1.39
  -5   2  13   66.57    1.02
  -5   3  13  165.38    1.23
  -4  -6   2    8.28    1.51
  -4   2  12   34.69    0.84
  -4   3  12   48.82    0.88
  -3  -2   8   43.92    1.02
  -3  -1   9   19.72    0.89
  -3   5  10   63.35    0.90
  -3   6   9   67.59    0.96
  -3   7   8   10.83    0.87
  -2  -6  -5  106.37    1.05
  -2   6   7   69.73    0.92
  -2   8   4  145.21    1.19
  -2   9   2   67.40    1.10
  -1  -5 -20    2.52    0.91
  -1  -5  -7  492.19    1.68
   0  -3 -21  108.40    1.08
   0  -3 -20   85.69    0.82
   0  -3  -7   40.20    0.79
   0   5   0    0.10    0.66
   0   8  -7    1.22    1.03
   1   0 -18   91.54    0.98
   1   0 -17  136.03    1.06
   1   0 -10   93.23    0.97
   1   1 -20  287.29    1.41
   1   2 -21    9.89    0.87
   1   3 -21   53.50    1.05
   1   4 -20   16.00    0.94
   1   5 -18   71.73    1.34
  -5   0  12   10.53    0.83
  -4   0  11  111.20    1.03
  -4   5  11   78.44    1.01
  -3  -7  -5   44.07    0.94
  -3   1  10  394.62    1.50
  -3   4  10   47.08    0.85
  -2  -3   4    5.10    1.38
  -2   1   8  252.43    1.30
  -2   4   8  106.65    0.96
  -1   4   5  169.26    1.14
  -1   7   2  158.51    1.17
  -1   8   0    6.17    0.85
  -1   9  -3   35.48    1.03
   0  -3 -22   38.86    0.97
   0  -3  -6  230.26    1.30
   0   3   1    0.47    0.68
   1   0 -19   37.57    0.87
   1   0  -9   36.24    0.79
   1   1 -21   13.47    0.89
   1   1  -7  175.82    1.54
   1   2 -22   54.60    1.04
   1   3 -22   26.93    1.20
   1   4 -21   74.61    1.36
   1   5 -19  196.88    1.78
  -5  -3   9    1.00    0.99
  -5  -1  11    6.19    0.82
  -5   1  12    4.92    0.84
  -5   4  12   11.73    0.93
  -4  -3   8  191.16    1.60
  -4   4  11  102.67    1.01
  -4   6  10    5.62    0.66
  -4   7   9  149.78    1.03
  -3   2  10  491.46    1.58
  -3   3  10   56.31    0.85
  -3   8   6   80.45    0.87
  -2  -7 -15    3.90    0.90
  -2  -7 -14    5.07    0.88
  -2  -7 -13   12.48    0.86
  -2  -7 -12    5.68    0.83
  -2  -6  -4  288.49    1.59
  -2   2   8   20.44    0.72
  -2   3   8  204.87    1.15
  -2   5   7   34.36    0.83
  -2   7   5   27.38    0.87
  -2   9   1   15.33    0.97
  -1  -5  -6  128.91    1.05
  -1  -4  -2  596.24    2.28
  -1   1   5   74.71    0.89
  -1   3   5   71.36    0.90
  -1   5   4   99.40    0.98
  -1   6   3  163.48    1.16
   0  -4 -18    7.23    0.82
   0  -4 -17   36.06    0.86
   0  -4 -16  193.80    1.13
   0  -4 -15   80.64    0.75
   0  -4 -14   15.25    0.56
   0  -4 -13   64.25    0.71
   0  -4 -12  111.07    0.96
   0  -4 -11  107.15    0.95
   0   2   1  924.73    3.56
   0   6  -2  350.26    1.90
   0   7  -4    0.89    0.75
   0   8  -8    2.73    1.21
   1  -1 -17   42.02    0.85
   1  -1 -16  129.70    1.02
   1  -1 -15   96.39    0.95
   1  -1 -14  329.83    1.38
   1  -1 -13  167.20    1.09
   1  -1 -12  151.21    1.07
   1   0 -21  175.37    1.21
   1   0 -20    8.79    0.84
   1   1 -22   99.71    1.10
   1   5 -20    2.37    1.33
  -5  -2  10   29.66    0.91
  -5   2  12  120.92    1.11
  -5   3  12  103.29    1.09
  -4  -7  -1    5.77    1.20
  -4  -2   9   75.83    1.14
  -4  -1  10  308.77    1.49
  -4   1  11  184.77    1.15
  -4   3  11   45.43    0.86
  -3  -7  -4   91.78    1.26
  -3  -6   0   21.61    1.18
  -3   5   9  387.22    1.32
  -3   6   8   42.75    0.91
  -3   7   7    7.72    0.86
  -2  -7 -11  163.56    1.20
  -2  -7 -10    5.25    0.81
  -2   6   6  322.35    1.26
  -2   8   3   58.49    1.00
  -1  -6 -17   75.96    1.02
  -1  -6 -16  124.94    1.10
  -1  -6 -15   28.61    0.87
  -1  -6 -14   14.61    0.82
  -1  -6 -13   75.40    0.94
  -1  -6 -12   72.15    0.93
  -1  -5  -5   26.87    0.88
  -1   2   5  378.09    1.66
  -1   7   1   29.50    0.86
  -1   8  -1  213.08    1.38
  -1   9  -4   11.77    0.96
   0  -4 -20    1.04    0.86
   0  -4 -19   37.31    0.91
   0  -4 -10  136.92    1.02
   1  -1 -19    5.38    0.79
   1  -1 -18  184.21    1.14
   1  -1 -11  105.71    0.97
   1   0 -22    6.04    0.87
   1   0  -8  433.86    1.86
   1   1 -23   26.30    1.00
   1   2  -6  220.43    2.22
  -4   2  11   50.86    0.69
  -4   5  10    3.53    0.85
  -4   6   9   31.99    0.96
  -4   7   8   21.95    0.99
  -3   0   9    5.27    0.68
  -3   4   9   10.61    0.75
  -3   8   5    9.61    0.94
  -2  -7  -9  157.30    1.18
  -2  -5   0   15.98    0.92
  -2   0   7  249.85    1.41
  -2   4   7  141.29    1.04
  -2   7   4    3.02    0.79
  -2   9   0    2.92    0.93
  -1  -6 -18   41.12    0.74
  -1  -6 -11   73.97    0.92
   0  -4 -21    9.71    0.92
   0  -4  -9  100.34    0.94
   0  -3  -5  206.16    1.29
   0  -1  -1   48.34    1.29
   0   4   0  361.58    1.97
   0   5  -1   67.14    1.11
   1  -1 -21   14.55    0.87
   1  -1 -20  286.16    1.34
   1  -1 -10  486.67    1.72
   1   0 -23  314.86    1.50
  -5   0  11   -0.55    0.80
  -5   4  11   50.17    1.01
  -4   4  10   40.60    0.86
  -3   5   8   59.64    0.92
  -3   7   6  101.09    1.05
  -2  -7  -8   11.20    0.81
  -2  -6  -3  116.54    1.25
  -2   5   6   21.36    0.79
  -2   6   5  110.09    1.02
  -2   8   2   49.67    0.98
  -1  -6 -10   56.86    0.87
  -1  -6  -9  187.10    1.15
  -1   4   4  432.30    1.65
  -1   6   2    7.87    0.74
  -1   9  -5    3.74    1.13
   0  -4  -8  373.50    1.46
   0   7  -5   20.10    1.01
   0   8  -9  183.32    1.99
   1  -2 -18  141.38    1.05
   1  -2 -17   35.60    0.81
   1  -2 -16  189.03    1.12
   1  -2 -15   28.47    0.79
   1  -2 -14   39.14    0.80
   1  -2 -13   59.53    0.85
   1  -1 -22  100.73    1.09
   1  -1  -9   96.59    0.98
   1   1  -6  400.45    2.32
   1   6 -17   80.34    1.87
   1   6 -16  128.14    2.12
   1   6 -15   29.07    1.65
   1   6 -14   13.99    1.85
  -5  -4   7    7.88    1.21
  -5   1  11    6.15    0.83
  -5   2  11    2.67    0.83
  -5   3  11  111.77    1.09
  -5   5  10   21.15    0.97
  -4   0  10  191.33    1.20
  -4   5   9   13.85    0.86
  -4   7   7  144.84    1.20
  -3  -8  -8   15.99    1.13
  -3  -7  -3   84.94    1.27
  -3  -1   8  563.76    2.06
  -3   1   9   21.97    0.76
  -3   2   9   87.97    0.92
  -3   3   9   43.46    0.65
  -3   6   7    8.96    0.82
  -3   8   4  109.39    1.14
  -2  -7  -7  337.39    1.64
  -2   1   7    5.58    0.66
  -2   3   7  175.38    1.10
  -2   9  -1   15.62    0.98
  -1  -5  -4   89.27    0.97
  -1   0   4   31.81    0.95
  -1   5   3  291.99    1.40
  -1   7   0   56.86    0.93
  -1   8  -2   25.39    0.91
   0  -5 -17  119.38    1.06
   0  -5 -16  302.83    1.33
   0  -5 -15   10.44    0.78
   0  -5 -14  593.61    1.67
   0   6  -3    1.22    0.90
   1  -2 -20    1.50    0.81
   1  -2 -19    7.29    0.78
   1  -2 -12  521.41    1.65
   1  -1 -23   24.89    0.96
   1   3  -6   97.80    2.52
   1   6 -18   45.43    1.73
  -5  -1  10  203.17    1.32
  -4  -4   6    2.96    1.14
  -4   1  10  304.10    1.34
  -4   2  10   81.67    0.94
  -4   3  10  103.49    0.82
  -4   6   8   78.03    1.03
  -3  -3   6   29.93    1.10
  -2  -1   6  797.20    2.72
  -2   2   7  463.83    1.56
  -2   7   3  212.13    1.24
  -2   8   1   88.74    1.08
  -1  -6  -8   32.33    0.80
  -1  -4  -1  376.02    2.03
  -1   3   4   45.38    0.83
  -1   9  -6   40.43    1.28
   0  -5 -20   27.85    0.97
   0  -5 -19    6.29    0.89
   0  -5 -18    7.72    0.62
   0  -5 -13   62.01    0.87
   0  -5 -12  161.35    1.06
   0  -4  -7   17.50    0.70
   0  -3  -4 1107.82    2.79
   0   8 -10    3.81    1.24
   1  -2 -22   54.85    1.00
   1  -2 -21    8.15    0.87
   1  -2 -11   61.49    0.70
   1  -1  -8  642.17    2.05
  -6  -1  10   37.06    1.03
  -5  -3   8   41.55    1.14
  -5  -2   9    0.75    0.79
  -5   4  10    5.71    0.62
  -5   5   9  206.75    1.30
  -4  -1   9   17.72    0.77
  -4   4   9   27.93    0.84
  -3  -8  -7   19.99    0.95
  -3  -2   7  203.05    1.48
  -3   4   8  148.73    0.91
  -3   5   7  272.34    1.27
  -3   6   6  286.13    1.32
  -3   7   5   42.61    0.72
  -3   8   3   98.20    1.12
  -2  -7  -6   24.33    0.84
  -2   4   6  147.56    1.05
  -2   6   4  292.97    1.33
  -2   9  -2   62.64    1.30
  -1  -7 -16  223.31    1.33
  -1  -6  -7   25.04    0.77
  -1   6   1  346.96    1.54
  -1   8  -3   66.21    1.05
   0  -5 -11  139.85    1.03
   0   3   0   -0.30    0.81
   0   7  -6    2.15    0.96
   1  -3 -18   12.47    0.80
   1  -3 -17  108.07    0.99
   1  -3 -16    8.11    0.77
   1  -3 -15  208.02    1.14
   1  -2 -23   -0.03    0.91
   1  -2 -10  475.05    1.55
  -6  -2   9    7.78    0.93
  -6   0  10   82.28    1.15
  -5   0  10   15.64    0.85
  -5   1  10  202.05    1.24
  -5   2  10   27.30    0.88
  -5   3  10   42.45    0.93
  -4   5   8   30.80    0.88
  -4   6   7    2.49    0.87
  -4   7   6   25.01    0.97
  -3  -8  -6   80.17    1.32
  -3  -7  -2  165.96    1.57
  -3   0   8   17.54    0.71
  -3   3   8   80.94    0.91
  -2  -6  -2  112.41    1.17
  -2   5   5  125.35    1.03
  -1  -7 -15    1.65    0.62
  -1  -7 -14  270.48    1.37
  -1  -7 -13    6.97    0.86
  -1  -5  -3  281.16    1.50
  -1   1   4    6.60    0.75
  -1   2   4  228.11    1.40
  -1   4   3  112.77    1.03
  -1   7  -1   29.18    0.85
  -1   9  -7  117.87    1.55
   0  -5 -10    3.37    0.69
   0  -4  -6  365.12    1.50
   0   5  -2  193.27    1.54
   1  -3 -21   50.72    0.97
   1  -3 -20   32.40    0.89
   1  -3 -19   65.20    0.75
   1  -3 -14  132.29    0.88
   1  -3 -13  188.85    1.11
   1  -2  -9   10.35    0.69
   1  -1  -7  174.17    1.24
   1   0  -6  248.86    1.62
  -6   1  10   36.24    1.00
  -5  -5   5   37.06    1.56
  -5   4   9    0.36    0.84
  -4  -7   0    1.38    1.33
  -4  -3   7   57.61    1.13
  -4  -2   8  142.20    1.21
  -4   0   9    5.19    0.71
  -4   3   9  140.56    1.04
  -3   1   8  571.80    1.77
  -3   2   8   45.67    0.80
  -3   7   4  100.24    1.05
  -2  -8 -11   13.60    0.92
  -2  -7  -5   26.16    0.83
  -2   3   6   25.99    0.73
  -2   7   2    4.99    0.80
  -2   8   0   17.46    0.88
  -2   9  -3   65.57    1.13
  -1  -7 -12   84.76    0.99
  -1  -7 -11    9.72    0.81
  -1  -6  -6  517.50    1.76
  -1   5   2  235.80    1.22
   0  -5  -9  126.61    1.00
   0   6  -4  214.02    1.66
   0   8 -11    1.87    1.28
   1  -3 -22   26.10    0.97
   1  -3 -12   59.09    0.85
  -5  -1   9   39.61    0.91
  -5   5   8   82.38    1.07
  -4   1   9   18.43    0.77
  -4   2   9   77.54    0.92
  -4   4   8    4.87    0.77
  -4   7   5   17.78    0.94
  -3  -6   1  470.27    3.08
  -3   4   7   61.14    0.88
  -3   6   5   15.38    0.82
  -3   8   2   17.97    0.68
  -2  -8 -10    5.89    0.88
  -2   0   6    2.20    0.63
  -2   2   6    4.27    0.66
  -2   6   3  121.28    1.03
  -1  -7 -10   30.72    0.84
  -1  -1   3  106.47    1.78
  -1   8  -4   22.91    0.92
  -1   9  -8  150.18    1.65
   0  -6 -18    0.29    0.88
   0  -6 -17  164.02    1.17
   0  -6 -16   24.32    0.88
   0  -6 -15   14.38    0.81
   0  -6 -14   48.54    0.88
   0  -5  -8   69.38    0.86
   0  -4  -5   34.36    0.76
   0  -3  -3   78.34    0.99
   1  -3 -11  185.00    1.00
   1  -2  -8  143.44    1.07
  -6  -1   9   14.67    0.94
  -5   3   9    0.07    0.81
  -4   5   7   27.98    0.86
  -4   6   6  191.96    1.21
  -3  -8  -5   11.33    0.90
  -3   5   6    3.16    0.53
  -2  -8  -9    6.63    0.87
  -2   1   6  802.83    2.23
  -2   4   5  119.61    1.00
  -2   5   4  439.42    1.55
  -2   7   1   16.59    0.81
  -2   8  -1   97.15    1.08
  -2   9  -4   71.75    1.34
  -1  -7  -9   24.67    0.82
  -1  -6  -5   65.19    0.90
  -1   3   3   13.66    0.71
  -1   6   0   18.08    0.78
  -1   7  -2  156.87    1.21
   0  -6 -13   42.00    0.83
   0  -6 -12    0.28    0.73
   0   7  -7  203.39    1.75
   0   8 -12    1.37    1.42
   1  -4 -21   72.43    1.05
   1  -4 -20   14.18    0.89
   1  -4 -19    3.30    0.60
   1  -4 -18    8.77    0.60
   1  -4 -17  152.03    0.94
   1  -4 -16  120.09    0.86
   1  -4 -15   37.65    0.84
   1  -4 -14   12.69    0.75
   1  -3 -10   22.45    0.56
   1  -1  -6  400.23    1.79
   1   1  -5   75.25    1.23
  -6   0   9   39.00    0.99
  -6   1   9   12.70    0.91
  -6   2   9    9.50    0.92
  -5  -6   3   54.39    2.33
  -5  -2   8    1.32    0.95
  -5   0   9   99.33    1.04
  -5   1   9   43.88    0.89
  -5   2   9    2.53    0.79
  -5   4   8  158.98    1.15
  -5   6   6   48.87    1.05
  -4  -1   8  239.76    1.35
  -4   3   8  193.00    1.12
  -4   7   4   33.79    0.95
  -3  -1   7   45.05    0.84
  -3   3   7   76.19    0.87
  -3   7   3   91.32    1.04
  -3   8   1  115.36    1.14
  -2  -8  -8   54.72    0.98
  -2  -7  -4    3.73    0.74
  -2  -6  -1  511.89    2.39
  -2  -5   1   97.27    1.52
  -1  -5  -2  226.18    1.50
  -1   5   1  134.15    1.20
  -1   8  -5   22.98    1.09
   0  -6 -11  245.59    1.22
   0  -5  -7   60.14    0.83
   1  -4 -13   44.55    0.81
   1  -3  -9  541.45    1.68
   1  -2  -7  529.76    1.81
   1   2  -5  373.31    3.39
  -6  -2   8   23.86    0.98
  -5  -4   6  282.91    1.98
  -5  -3   7    3.66    0.96
  -5   5   7  114.31    1.12
  -4   2   8  149.06    1.05
  -4   4   7    7.22    0.76
  -4   6   5    4.53    0.85
  -3  -7  -1    9.44    1.13
  -3   2   7  216.99    1.17
  -3   4   6  273.51    1.26
  -3   6   4  154.87    1.09
  -2   3   5   69.75    0.86
  -2   6   2  117.91    1.04
  -2   9  -5   45.59    1.27
  -1  -7  -8   58.94    0.91
  -1  -4   0    1.20    0.75
  -1   4   2  658.70    2.05
   0  -6 -10    1.48    0.74
   0  -4  -4   58.49    0.83
   0   5  -3  220.34    1.66
   1  -4 -12   18.11    0.56
   2   0 -20    2.92    0.85
   2   0 -19   12.62    0.83
   2   0 -18  179.73    1.20
   2   0 -17   40.51    0.86
   2   1 -21   11.94    0.92
   2   1 -20  148.42    1.20
   2   1 -19   23.35    0.87
   2   1 -18   21.71    0.84
   2   1 -17  106.05    1.05
   2   1 -16   76.61    0.97
   2   2 -19   12.16    0.87
   2   2 -18    2.05    0.81
   2   2 -17  172.48    1.40
  -6  -3   7   54.07    1.11
  -5   3   8   40.27    0.89
  -4  -5   4  194.48    2.64
  -4   0   8    1.54    0.68
  -4   1   8  249.62    1.26
  -4   5   6    8.57    0.80
  -3  -8  -4  114.32    1.42
  -3   0   7  337.01    1.50
  -3   1   7   48.54    0.81
  -3   5   5   91.83    0.79
  -3   7   2  173.77    1.18
  -3   8   0    4.16    0.90
  -2  -8  -7   15.59    0.86
  -2   7   0    1.13    0.76
  -2   8  -2   50.22    0.98
  -1  -8 -13    6.23    0.90
  -1  -7  -7    0.49    0.88
  -1  -6  -4  298.41    1.48
  -1   2   3  729.19    2.40
  -1   6  -1  351.53    1.67
  -1   7  -3    0.38    0.75
   0  -7 -16    4.55    0.89
   0  -5  -6   56.06    0.82
   0   6  -5   81.46    1.27
   1  -5 -20    2.65    0.93
   1  -5 -19  188.70    1.23
   1  -5 -18   69.28    0.98
   1  -5 -17   92.35    1.01
   1  -5 -16    9.45    0.81
   1  -4 -11   97.60    0.79
   1  -3  -8   78.87    0.87
   2  -1 -21   12.91    0.89
   2  -1 -20  147.32    1.15
   2  -1 -19   20.54    0.85
   2  -1 -18   20.76    0.82
   2  -1 -17  110.72    1.01
   2   0 -22   67.49    1.06
   2   0 -21   18.10    0.68
   2   0 -16  480.74    1.59
   2   0 -15   25.41    0.79
   2   1 -22   45.27    1.02
   2   1 -15  348.65    1.56
   2   1 -14  158.45    1.30
   2   2 -22   35.44    1.23
   2   2 -21   77.61    1.12
   2   2 -20    1.02    0.84
   2   2 -16   59.29    0.98
   2   2 -15  130.28    1.30
  -6  -1   8   93.71    1.13
  -6   2   8   28.03    0.96
  -5  -1   8  277.06    1.43
  -5   2   8    1.47    0.78
  -5   4   7    7.62    0.85
  -5   5   6   65.81    1.02
  -5   6   5    1.66    0.94
  -4  -2   7  154.52    1.25
  -4   7   3   29.37    0.94
  -3  -2   6   31.46    0.96
  -2  -7  -3  206.91    1.52
  -2  -1   5  113.23    1.20
  -2   2   5  848.78    2.20
  -2   4   4   84.08    0.77
  -2   5   3  146.57    0.95
  -1  -8 -12   16.45    0.90
  -1   8  -6   92.72    1.15
   0  -7 -15    8.24    0.86
   0  -7 -14    0.94    0.82
   0  -6  -9  505.76    1.63
   0   7  -8    0.09    0.97
   0   8 -13    5.97    1.36
   1  -5 -15   18.78    0.61
   1  -5 -14   90.61    0.94
   1  -4 -10  117.54    0.96
   1  -2  -6  219.68    1.29
   1  -1  -5   72.87    1.00
   2  -1 -22   44.15    1.00
   2  -1 -16   72.41    0.93
   2  -1 -15  350.76    1.43
   2   0 -14   25.71    0.77
   2   1 -13  572.66    2.06
   2   2 -14   85.61    1.18
   2   3 -20   80.88    1.33
   2   3 -19   73.37    1.26
   2   3 -18  122.18    1.40
  -6   0   8   97.22    1.12
  -6   1   8   90.74    1.09
  -5   0   8   20.48    0.82
  -5   1   8  284.07    1.35
  -4   3   7   64.02    0.70
  -4   6   4  232.03    1.26
  -3   3   6   27.53    0.76
  -3   6   3   61.51    0.90
  -3   8  -1  110.71    1.14
  -2  -8  -6  173.22    1.31
  -2   8  -3   60.86    1.01
  -2   9  -6   20.81    1.02
  -1  -8 -11   87.26    1.06
  -1   1   3  116.16    1.28
   0  -7 -13   -0.10    0.81
   0  -6  -8   10.86    0.73
   0   1   0    1.12    0.80
   0   3  -1    0.37    0.80
   0   4  -2   35.18    1.01
   1  -5 -13   11.42    0.76
   1  -4  -9  130.82    1.00
   1  -3  -7  100.24    0.94
   2  -2 -22   40.51    1.01
   2  -2 -21   77.32    1.05
   2  -2 -20    1.54    0.83
   2  -2 -19   11.02    0.84
   2  -2 -18    0.49    0.78
   2  -2 -17  170.02    1.14
   2  -2 -16   61.11    0.88
   2  -1 -14  161.22    1.12
   2   0 -13    7.63    0.72
   2   3 -21   59.34    1.12
   2   3 -17    0.54    0.96
   2   3 -16   64.74    1.18
  -6  -2   7   68.40    1.10
  -6   3   7   53.24    1.02
  -5  -2   7    0.34    0.94
  -5   3   7    2.16    0.78
  -5   6   4   39.21    1.02
  -4  -3   6  179.86    1.52
  -4   2   7  159.34    1.07
  -4   4   6    3.35    0.54
  -4   5   5   21.78    0.84
  -4   7   2    6.23    0.88
  -3   4   5  320.78    1.34
  -3   5   4   47.49    0.86
  -3   7   1    9.56    0.84
  -2   0   5  113.35    1.10
  -2   1   5  113.98    1.04
  -2   6   1  517.72    1.72
  -2   7  -1   16.49    0.82
  -1  -8 -10    4.28    0.84
  -1  -7  -6   15.17    0.76
  -1  -6  -3  158.81    1.31
  -1   3   2  355.48    1.66
  -1   5   0  122.39    1.08
  -1   7  -4  250.56    1.57
  -1   8  -7   33.21    1.14
   0  -7 -12    0.93    0.78
   0  -5  -5   46.01    0.80
   0  -4  -3  374.76    1.66
   1  -5 -12  106.14    0.96
   2  -2 -15  134.84    1.03
   2  -1 -13  566.07    1.76
   2   0 -12  902.20    2.29
   2   1 -12   12.25    0.73
   2   2 -13   42.34    1.04
   2   3 -15    9.51    0.95
  -6   2   7   70.37    1.04
  -5   4   6  288.33    1.33
  -5   5   5   39.42    0.95
  -4  -4   5   31.72    1.21
  -4  -1   7   20.68    0.77
  -4   1   7   18.32    0.76
  -3  -8  -3   98.38    1.41
  -3  -3   5  169.99    1.73
  -3   2   6   29.56    0.74
  -2   3   4    6.23    0.67
  -2   5   2  710.95    1.93
  -2   8  -4  144.61    1.23
  -1  -8  -9  126.27    1.14
  -1  -5  -1  129.28    1.22
  -1   4   1  393.25    1.66
  -1   6  -2    6.69    0.75
   0  -7 -11   92.62    0.99
   0  -6  -7   18.70    0.75
   0   6  -6  386.95    2.26
   0   7  -9  496.57    2.66
   1  -6 -18   42.64    0.75
   1  -6 -17   82.58    1.05
   1  -6 -16  122.99    1.08
   1  -5 -11  110.86    0.96
   1  -4  -8  305.56    1.33
   2  -3 -21   56.70    1.03
   2  -3 -20   82.32    1.03
   2  -3 -19   71.32    1.00
   2  -3 -18  113.60    1.04
   2  -3 -17   -0.03    0.77
   2  -2 -14   82.27    0.76
   2  -1 -12   11.81    0.71
  -6  -3   6   19.86    0.97
  -6  -1   7   14.35    0.89
  -6   0   7    3.70    0.86
  -6   1   7   12.94    0.90
  -5  -1   7   27.63    1.01
  -5   2   7    1.26    0.55
  -4   0   7   11.38    0.71
  -4   3   6  178.02    1.09
  -4   6   3   29.91    0.67
  -4   7   1    5.33    0.89
  -3  -1   6  172.67    1.24
  -3   1   6  172.20    1.12
  -3   6   2   18.24    0.81
  -3   7   0   17.65    0.86
  -3   8  -2   16.72    0.93
  -2  -8  -5    2.89    0.82
  -2  -6   0   37.79    1.21
  -2   4   3  175.29    1.13
  -1  -7  -5   31.64    0.80
   0  -7 -10    0.85    0.77
   0   5  -4  277.73    1.87
   1  -6 -15   25.69    0.66
   1  -6 -14   15.01    0.82
   1  -5 -10    1.58    0.71
   1  -3  -6   99.62    0.96
   1  -2  -5  370.12    1.59
   1   0  -4   31.95    0.97
   2  -3 -16   59.03    0.71
   2  -3 -15    7.98    0.75
   2  -2 -13   43.78    0.65
   2  -1 -11  236.34    1.27
   2   0 -11    0.38    0.69
   2   1 -11  241.69    1.43
   2   2 -12   38.64    0.90
   2   3 -14  263.91    1.78
  -6   3   6   19.50    0.70
  -5  -5   4   15.26    1.40
  -5  -3   6    6.36    0.80
  -5   0   7  322.17    1.44
  -5   1   7   28.59    0.63
  -5   3   6    6.71    0.80
  -5   5   4   14.73    0.90
  -5   6   3   54.36    0.81
  -4   4   5   35.47    0.83
  -4   5   4  188.90    1.01
  -3   0   6   11.39    0.71
  -3   3   5  168.93    0.97
  -3   4   4  722.09    1.85
  -3   5   3  165.41    1.09
  -2  -7  -2    4.92    0.76
  -2   6   0   38.89    0.88
  -2   7  -2    5.64    0.79
  -1  -8  -8    1.13    0.80
  -1   8  -8    1.25    0.87
   0  -7  -9  451.70    1.57
   0  -6  -6  371.31    1.48
   0  -5  -4  263.40    1.35
   1  -6 -13   75.90    0.93
   1  -4  -7  308.75    1.35
   2  -4 -20    4.90    0.91
   2  -4 -19   34.48    0.94
   2  -4 -18   53.65    0.94
   2  -4 -17   77.74    0.97
   2  -3 -14  260.70    1.23
   2  -2 -12   39.68    0.64
   2   4 -20    4.55    0.95
   2   4 -19   33.10    1.05
   2   4 -18   51.94    1.27
  -6  -2   6   43.68    1.19
  -6   2   6   46.64    0.98
  -5  -4   5   15.79    1.04
  -5   4   5   12.38    0.62
  -4   2   6  158.57    1.06
  -4   6   2   10.64    0.84
  -3  -7   0   17.84    1.33
  -3   8  -3  108.10    1.13
  -2   2   4  129.38    1.05
  -2   8  -5    3.26    0.86
  -1   5  -1  131.71    1.12
  -1   7  -5   33.20    0.90
   0  -8 -13    5.03    0.88
   1  -6 -12   73.80    0.92
   1  -5  -9  556.83    1.58
   1  -1  -4    5.33    0.54
   1   1  -4    4.98    0.92
   2  -4 -16   45.35    0.90
   2  -4 -15   21.43    0.82
   2  -3 -13   73.42    0.74
   2  -2 -11  194.55    1.15
   2  -1 -10   27.34    0.75
   2   0 -10 1310.52    2.86
   2   2 -11  197.36    1.54
   2   3 -13   79.55    1.27
   2   4 -17   76.51    1.35
  -6   1   6   52.31    0.97
  -6   3   5   27.19    0.95
  -5   2   6   39.14    0.86
  -5   6   2   25.80    0.97
  -4  -2   6  153.23    1.22
  -4   5   3   11.38    0.81
  -4   7   0    1.09    0.88
  -3   2   5  190.95    1.13
  -3   6   1  459.87    1.47
  -3   7  -1    9.78    0.83
  -2  -8  -4  147.35    1.30
  -2  -2   4  123.77    1.56
  -2   5   1  100.39    0.99
  -1  -8  -7   28.13    0.87
  -1  -7  -4  248.42    1.39
  -1  -6  -2    5.57    0.71
  -1   2   2  513.21    2.06
  -1   6  -3  171.04    1.25
  -1   8  -9  128.39    1.45
   0  -8 -12    0.88    0.88
   0  -7  -8    0.90    0.74
   0  -4  -2   31.74    0.78
   0   7 -10    0.23    1.17
   1  -7 -16  239.11    1.33
   1  -6 -11   74.67    0.91
   1  -5  -8   20.72    0.75
   1  -3  -5   74.27    0.89
   2  -4 -14   69.96    0.89
   2  -3 -12  253.82    1.12
   2   1 -10   26.13    0.78
   2   4 -16   47.38    1.23
  -6  -1   6   53.41    1.00
  -6   0   6   -0.08    0.85
  -6   4   4    5.74    0.67
  -5  -2   6   38.57    0.90
  -5   1   6   94.71    0.98
  -5   3   5    3.13    0.78
  -5   4   4  176.49    1.15
  -5   5   3  142.84    1.13
  -4  -1   6   37.05    0.83
  -4   0   6    9.41    0.71
  -4   1   6   40.57    0.66
  -4   3   5   85.99    0.77
  -4   4   4   15.71    0.78
  -3  -8  -2   15.80    1.11
  -3   5   2   28.26    0.81
  -3   8  -4  113.55    1.17
  -2   1   4  138.33    1.13
  -2   3   3   39.47    0.64
  -2   4   2  295.22    1.37
  -2   6  -1  513.57    1.73
  -2   7  -3  208.95    1.27
  -2   8  -6  191.13    1.36
  -1   3   1  474.29    1.93
  -1   4   0    1.82    0.65
   0  -8 -11    1.44    0.83
   0  -6  -5   77.04    0.92
   0  -3  -1    0.77    0.64
   1  -7 -15    1.64    0.62
   1  -7 -14  282.15    1.35
   1  -6 -10   57.74    0.86
   1  -4  -6  570.04    1.76
   1  -2  -4  220.45    1.38
   2  -5 -19   35.10    0.75
   2  -5 -18    9.74    0.91
   2  -5 -17    7.06    0.87
   2  -4 -13   90.52    0.93
   2  -3 -11   12.37    0.73
   2  -2 -10  123.05    0.87
   2   0  -9    7.41    0.70
  -6  -3   5   26.63    0.98
  -6   2   5  113.23    1.10
  -5  -1   6   95.89    1.03
  -5   0   6   22.32    0.82
  -5   6   1  147.41    1.20
  -4   6   1   83.18    1.00
  -4   7  -1    5.97    0.89
  -3  -2   5  191.17    1.52
  -3   1   5   33.19    0.76
  -3   3   4  118.02    0.86
  -3   4   3    5.32    0.73
  -3   6   0   20.68    0.82
  -3   7  -2  167.13    1.18
  -1  -8  -6   88.29    1.03
  -1   7  -6   16.14    0.85
   0  -8 -10    3.10    0.83
   0  -7  -7  188.17    1.19
   0  -5  -3  204.68    1.26
   0  -1   0    0.84    0.81
   0   4  -3  379.97    2.21
   0   6  -7   19.04    1.02
   1  -7 -13    7.39    0.85
   1  -5  -7  498.35    1.61
   2  -5 -16  135.30    0.93
   2  -5 -15   32.64    0.89
   2  -4 -12  233.93    1.18
   2  -1  -9    5.75    0.50
   2   3 -12  252.72    1.88
   2   4 -15   23.32    1.12
  -6  -4   4    5.80    1.13
  -6   1   5   36.75    0.94
  -6   3   4    2.10    0.90
  -6   4   3   34.24    1.00
  -5   2   5    4.39    0.79
  -5   5   2    0.86    0.85
  -4  -3   5   92.56    1.24
  -4   2   5  413.34    1.47
  -4   5   2  165.36    1.11
  -3   8  -5   10.85    0.94
  -2  -9  -6   22.78    0.98
  -2  -7  -1   15.00    0.97
  -2  -1   4  143.19    1.41
  -2   0   4    7.90    0.68
  -2   7  -4    3.34    0.79
  -2   8  -7   16.55    1.12
  -1  -5   0  119.71    1.35
  -1  -4   1  380.80    2.49
  -1   8 -10    3.18    1.09
   1  -7 -12   92.54    1.01
   1  -6  -9  198.51    1.14
   2  -5 -14  386.07    1.46
   2  -4 -11  432.83    1.48
   2  -3 -10  209.73    1.05
   2  -2  -9   23.06    0.57
   2   1  -9    4.55    0.68
   2   2 -10  131.21    1.30
  -6  -2   5  110.97    1.20
  -6   0   5    4.52    0.86
  -5  -3   5    3.75    0.96
  -5   3   4  165.89    1.11
  -5   4   3   11.84    0.84
  -5   6   0    2.33    0.92
  -4   3   4  224.11    1.18
  -4   4   3  306.10    1.32
  -4   6   0    8.93    0.84
  -4   7  -2    4.83    0.90
  -3  -1   5   33.60    0.79
  -3   0   5 1252.86    2.75
  -3   5   1   63.04    0.89
  -2  -8  -3   57.24    1.03
  -2   5   0   16.42    0.57
  -2   6  -2  109.50    1.05
  -1  -9  -8  140.76    1.44
  -1  -7  -3    0.71    0.72
  -1   1   2  288.14    1.89
  -1   5  -2  238.67    1.39
  -1   6  -4  309.10    1.57
   0  -8  -9  165.76    1.18
   0  -7  -6    2.74    0.73
   0  -6  -4  206.40    1.23
   0   5  -5   48.51    1.13
   0   7 -11   98.82    1.59
   1  -7 -11   11.25    0.82
   1  -4  -5  161.69    1.11
   1  -3  -4   40.60    0.80
   2  -6 -17   71.14    1.07
   2  -5 -13   16.79    0.81
   2  -3  -9  209.08    1.17
   2  -1  -8  234.86    1.30
   2   4 -14   70.85    1.48
   3  -1 -21    1.95    0.95
   3  -1 -20  250.13    1.41
   3  -1 -19   57.61    1.01
   3   0 -21   63.84    1.11
   3   0 -20    1.22    0.91
  -6  -1   5   33.53    0.95
  -6   2   4   50.61    0.98
  -6   4   2   27.90    0.99
  -5   1   5   63.30    0.90
  -4   1   5  135.47    1.05
  -3   2   4   13.75    0.71
  -3   6  -1  465.30    1.60
  -3   7  -3   88.90    1.03
  -3   8  -6   89.50    1.13
  -2   2   3  554.87    1.81
  -2   4   1  365.54    1.50
  -1  -8  -5   23.38    0.87
  -1  -6  -1  349.79    1.86
  -1   7  -7    2.14    0.80
  -1   8 -11   91.73    1.41
   1  -6  -8   29.92    0.60
   1  -5  -6  133.85    1.02
   1  -1  -3  108.89    1.27
   2  -6 -16   50.46    0.77
   2  -6 -15   22.65    0.91
   2  -5 -12  136.14    1.05
   2  -4 -10   51.93    0.85
   2  -2  -8   21.56    0.74
   2   0  -8  289.93    1.51
   3  -2 -20   25.41    0.74
   3  -2 -19   16.38    0.91
   3  -2 -18   56.21    0.97
   3  -1 -18  171.89    1.22
   3  -1 -17   18.30    0.86
   3   0 -19   12.47    0.90
   3   0 -18   17.51    0.89
   3   1 -21    1.50    0.95
   3   1 -20  236.62    1.50
  -6   3   3   84.05    1.08
  -5  -2   5    4.56    0.77
  -5   0   5  412.97    1.57
  -5   5   1   12.03    0.89
  -4  -2   5  406.07    1.87
  -4   0   5   15.33    0.72
  -4   5   1   35.76    0.85
  -4   7  -3   32.36    0.96
  -3   3   3  229.20    1.20
  -3   4   2  141.64    0.91
  -2  -9  -5   43.70    1.06
  -2   3   2   36.89    0.64
  -2   7  -5   27.22    0.86
  -2   8  -8   59.47    1.06
  -1   4  -1  379.89    1.70
   0  -8  -8    2.77    0.80
   0  -5  -2  187.90    1.33
   1  -8 -13    5.27    0.91
   1  -7 -10   30.80    0.65
   2  -6 -14    4.37    0.85
   2  -5 -11   24.37    0.79
   2   3 -11   12.88    0.97
   2   5 -19   35.19    1.71
   3  -3 -19   28.37    0.95
   3  -3 -18    4.88    0.88
   3  -2 -17   76.97    0.99
   3  -2 -16   44.51    0.91
   3  -1 -16   28.55    0.86
   3   0 -17  124.11    1.14
   3   0 -16   55.25    0.94
   3   1 -19   56.49    1.06
   3   1 -18  169.96    1.30
  -6  -3   4    3.75    0.90
  -6   1   4   79.40    1.03
  -5  -4   4  178.08    1.59
  -5  -1   5   61.00    0.92
  -5   2   4   87.91    0.80
  -5   3   3   44.16    0.88
  -5   4   2   10.25    0.84
  -5   6  -1  135.89    0.99
  -4  -4   4   15.88    1.12
  -4  -1   5  132.09    1.10
  -4   2   4   99.78    0.94
  -4   4   2   25.80    0.82
  -4   6  -1   80.60    0.99
  -3   7  -4   96.64    1.06
  -3   8  -7   21.45    0.98
  -2   5  -1  100.95    0.98
  -1  -9  -7  119.65    1.23
   0  -7  -5   18.97    0.77
   0   6  -8   10.07    0.98
   1  -8 -12   17.74    0.91
   1  -7  -9   25.03    0.83
   1  -6  -7   23.27    0.76
   1  -4  -4  427.70    1.62
   1  -2  -3  681.13    2.27
   2  -6 -13   59.45    0.93
   2  -4  -9  206.88    1.14
   2  -3  -8  192.87    1.14
   2  -1  -7    4.86    0.67
   2   1  -8  240.68    1.55
   2   2  -9   22.60    0.96
   3  -4 -19    2.19    0.95
   3  -3 -17   89.80    1.04
   3  -3 -16   33.50    0.90
   3  -2 -15   11.12    0.81
   3  -1 -15  245.91    1.30
   3   0 -15   45.27    1.06
   3   1 -17   20.63    0.89
  -6  -2   4   47.20    1.02
  -6  -1   4   77.10    1.06
  -6   0   4    4.31    0.85
  -6   2   3   87.31    1.04
  -6   3   2   42.87    0.96
  -6   4   1  186.24    1.26
  -5  -6   2   21.45    1.57
  -5  -5   3  137.84    1.75
  -5   5   0    3.75    0.87
  -4   3   3  260.23    1.13
  -4   7  -4   31.53    0.96
  -3  -8  -1  111.62    1.77
  -3   1   4  169.81    1.03
  -3   5   0   18.20    0.58
  -3   6  -2   19.16    0.82
  -2  -6   1  513.45    3.02
  -2   1   3  337.57    1.62
  -2   6  -3  122.32    1.08
  -2   8  -9    5.91    0.92
  -1  -8  -4   22.93    0.87
  -1  -7  -2  157.88    1.37
  -1   2   1  844.10    2.70
  -1   3   0    2.77    0.70
  -1   5  -3  290.38    1.52
  -1   6  -5   69.66    1.00
  -1   7  -8   68.14    1.19
  -1   8 -12   16.97    0.99
   0  -8  -7    1.55    0.79
   0  -6  -3    0.34    0.67
   0   7 -12    0.41    1.19
   1  -5  -5   28.99    0.75
   2  -6 -12   42.84    0.90
   2  -5 -10   55.16    0.85
   2  -2  -7  441.81    1.63
   2   0  -7  242.88    1.51
   2   4 -13   86.15    1.70
   2   5 -18   10.23    1.52
   3  -4 -18   17.87    0.93
   3  -4 -17   38.46    0.94
   3  -3 -15  118.29    1.03
   3  -2 -14   16.83    0.80
   3  -1 -14   18.22    0.80
   3   1 -16   28.89    0.90
   3   2 -20   25.01    1.02
   3   2 -19   14.02    1.15
  -6  -4   3   28.09    1.23
  -5   1   4   69.08    0.93
  -5   6  -2   22.04    0.97
  -4   1   4  159.75    1.09
  -4   5   0   17.22    0.82
  -4   6  -2    9.55    0.83
  -3  -3   4  116.96    1.41
  -3   2   3   39.59    0.78
  -3   4   1   76.43    0.91
  -3   8  -8   16.66    0.99
  -2  -9  -4   71.84    1.35
  -2  -8  -2   46.71    1.17
  -2   4   0  369.87    1.52
  -2   7  -6   28.51    0.87
  -1  -9  -6   36.77    1.00
  -1   0   2  139.04    1.63
   0  -9  -9    3.09    0.90
   1  -8 -11   81.86    0.85
   1  -7  -8   61.30    0.90
   1  -6  -6  524.48    1.67
   1  -3  -3   16.98    0.72
   2  -7 -15    3.08    0.65
   2  -7 -14    5.28    0.89
   2  -6 -11  101.34    0.99
   2  -5  -9  184.83    1.11
   2  -4  -8  101.57    0.94
   2  -3  -7  170.73    1.09
   3  -4 -16   26.89    0.90
   3  -3 -14  335.00    1.38
   3  -1 -13  290.52    1.38
   3   0 -14    0.92    0.75
   3   1 -15  247.85    1.43
   3   2 -18   58.04    1.08
  -6   1   3  173.40    1.20
  -6   4   0   84.20    1.10
  -5  -3   4  158.00    1.30
  -5   0   4   61.50    0.91
  -5   2   3  166.11    1.10
  -5   3   2  199.56    1.16
  -5   4   1    7.43    0.60
  -4  -5   3   11.61    1.27
  -4   4   1  529.27    1.62
  -4   7  -5   16.94    0.94
  -3   0   4   -0.06    0.63
  -3   3   2    4.28    0.68
  -3   7  -5   44.58    0.75
  -2   8 -10    4.94    0.93
  -1   8 -13    5.87    0.97
   0  -8  -6  262.24    1.38
   0  -7  -4    0.76    0.70
   0  -3   0    0.19    0.64
   0   4  -4   56.01    1.13
   0   5  -6   56.69    1.16
   1  -8 -10    3.18    0.85
   2  -7 -13   14.29    0.88
   2   5 -17    6.79    1.59
   3  -5 -17   35.43    0.99
   3  -4 -15   21.98    0.86
   3  -3 -13  166.59    1.11
   3  -2 -13   19.31    0.60
   3   0 -13   28.89    0.84
   3   2 -17   78.39    1.10
  -6  -3   3   88.07    1.32
  -6   0   3   38.20    0.92
  -6   2   2   50.78    0.97
  -6   3   1   19.71    0.91
  -5  -2   4   90.08    1.05
  -5  -1   4   73.69    0.96
  -5   5  -1   11.41    0.89
  -5   6  -3   54.36    1.03
  -4  -3   4  220.51    1.59
  -4   0   4   28.46    0.77
  -4   2   3   42.90    0.65
  -4   3   2   21.31    0.79
  -3  -2   4   11.22    0.84
  -3  -1   4  166.78    1.23
  -3   5  -1   66.46    0.90
  -3   6  -3   59.38    0.92
  -3   8  -9   48.29    1.08
  -2  -7   0    1.22    1.06
  -2   2   2  966.61    2.39
  -2   3   1  351.16    1.51
  -2   5  -2  700.76    1.97
  -2   6  -4  308.14    1.44
  -2   7  -7  357.70    1.72
  -1   6  -6  547.81    2.11
  -1   7  -9   27.25    1.10
   0  -9  -8    9.64    0.92
   1  -7  -7    1.55    0.74
   1  -5  -4   92.33    0.94
   1   5 -10    0.75    1.49
   2  -7 -12    5.89    0.86
   2  -6 -10   11.89    0.78
   2  -5  -8  172.92    1.10
   2  -4  -7  133.34    1.02
   2  -2  -6    4.46    0.68
   2  -1  -6  781.38    2.25
   2   3 -10  216.02    2.01
   3  -5 -16   25.06    0.94
   3  -4 -14   19.32    0.84
   3  -2 -12  104.74    0.97
   3  -1 -12  222.33    1.26
   3   1 -14   20.14    0.84
   3   2 -16   47.56    1.16
  -6  -2   3   81.39    1.11
  -6  -1   3  164.71    1.23
  -6   4  -1  170.29    1.27
  -5   1   3  672.25    1.84
  -5   4   0    1.18    0.83
  -4  -6   2    8.97    1.54
  -4  -1   4  147.36    1.24
  -4   5  -1   32.34    0.65
  -4   6  -3   25.73    0.66
  -4   7  -6   24.11    0.98
  -3   7  -6  101.03    1.08
  -2   0   3  375.13    1.84
  -2   8 -11   14.64    0.98
  -1  -9  -5    4.40    0.87
  -1  -8  -3   62.93    1.02
  -1  -6   0   17.50    0.93
  -1   4  -2  655.90    2.20
   0  -6  -2  331.48    1.54
   0  -5  -1   61.06    0.89
   0   6  -9  537.14    2.54
   0   7 -13    0.28    1.05
   1  -8  -9  114.39    1.09
   1  -6  -5   65.90    0.91
   1  -4  -3  105.79    1.00
   1   6 -14   15.70    1.88
   2  -6  -9   37.58    0.84
   2  -3  -6   19.92    0.72
   2   1  -7    6.49    0.71
   3  -5 -15   57.94    0.77
   3  -4 -13   12.76    0.81
   3  -3 -12   53.09    0.86
   3   0 -12   27.18    0.82
  -6   1   2    6.62    0.87
  -6   2   1    8.40    0.88
  -6   3   0   23.00    0.92
  -5  -4   3   11.77    1.03
  -5   2   2  195.97    1.16
  -5   3   1   46.98    0.89
  -5   5  -2    1.25    0.87
  -5   6  -4   37.41    1.00
  -4  -2   4  100.98    1.06
  -4   4   0   11.65    0.78
  -3   1   3   61.96    0.87
  -3   4   0   32.24    0.80
  -3   6  -4  152.98    1.12
  -1  -5   1  133.51    1.47
  -1   5  -4   94.92    1.03
   0  -9  -7    0.42    0.87
   0  -8  -5    3.63    0.78
   1  -8  -8    1.49    0.81
   1  -7  -6   15.85    0.79
   1  -2  -2  506.53    2.11
   2  -7 -11  164.20    0.98
   2   0  -6    1.66    0.66
   2   2  -8   18.63    0.94
   3  -5 -14   86.78    0.83
   3  -4 -12    2.63    0.77
   3  -3 -11  236.01    1.21
   3  -2 -11  152.19    1.08
   3  -1 -11   25.35    0.81
   3   1 -13  298.33    1.54
   3   2 -15   12.21    0.86
   3   3 -19   28.32    1.25
  -6  -4   2   29.80    1.24
  -5   0   3   15.35    0.78
  -4   1   3  678.80    1.79
  -4   3   1   66.26    0.89
  -4   5  -2  160.62    1.12
  -4   6  -4  225.42    1.28
  -4   7  -7  138.26    1.21
  -3   2   2  450.50    1.58
  -3   3   1   54.18    0.83
  -3   5  -2   26.09    0.80
  -3   7  -7    8.97    0.87
  -2  -9  -3   68.36    1.36
  -2  -3   3   38.36    1.46
  -2   4  -1  362.29    1.51
  -2   6  -5  111.64    1.06
  -2   7  -8   12.86    0.85
  -2   8 -12    8.69    0.99
  -1  -7  -1   28.21    0.84
  -1  -1   2  291.45    2.94
  -1   7 -10   33.88    1.12
   0  -7  -3   10.44    0.73
   0  -4   0  357.05    1.91
   1  -3  -2  345.76    1.63
   1  -1  -2  278.89    1.88
   2  -7 -10    4.25    0.81
   2  -6  -8  149.21    1.05
   2  -5  -7   31.50    0.61
   2  -4  -6  140.13    1.02
   3  -6 -15    0.16    0.92
   3  -5 -13   17.36    0.63
   3   0 -11  367.72    1.57
   3   3 -18    5.85    1.12
  -6   0   2  126.86    1.13
  -6   4  -2   30.48    1.00
  -5   4  -1   10.77    0.84
  -5   5  -3  136.47    1.14
  -5   6  -5    1.80    0.92
  -4   2   2    7.36    0.52
  -2  -8  -1   91.78    1.38
  -2  -1   3  335.57    1.95
  -2   5  -3  142.02    1.11
  -1  -9  -4    9.51    1.08
  -1   1   1  976.51    3.35
  -1   3  -1  469.80    1.98
  -1   6  -7   23.39    0.99
   0   7 -14    1.07    1.23
   1  -8  -7   31.86    0.89
   1  -6  -4  284.50    1.35
   1  -5  -3  283.86    1.36
   2  -3  -5   63.86    0.86
   2  -2  -5  818.92    2.19
   2   4 -12  224.23    2.61
   2   5 -16  143.63    2.83
   3  -6 -14    0.30    0.89
   3  -5 -12    3.57    0.82
   3  -4 -11   38.30    0.66
   3  -3 -10   49.43    0.85
   3  -2 -10  440.32    1.46
   3  -1 -10  380.01    1.53
   3   1 -12  207.60    1.36
   3   2 -14   14.09    0.83
   3   3 -17   88.90    1.39
  -6  -3   2   37.91    1.00
  -6  -2   2   52.47    1.00
  -6  -1   2    8.52    0.87
  -6   1   1    4.19    0.85
  -6   2   0   35.59    0.94
  -6   3  -1   15.95    0.67
  -5  -3   3   45.38    0.96
  -5  -2   3  159.34    1.20
  -5  -1   3  663.83    1.97
  -5   1   2  168.07    1.13
  -5   2   1  181.05    1.14
  -5   3   0   26.69    0.83
  -4   0   3    0.61    0.70
  -4   4  -1  527.33    1.62
  -4   6  -5    5.39    0.86
  -4   7  -8   20.16    0.98
  -3   0   3 1213.96    2.71
  -3   4  -1   74.87    0.91
  -3   6  -5   13.77    0.82
  -3   7  -8   10.39    0.87
  -2   1   2    7.33    0.51
  -2   3   0    0.28    0.66
  -2   7  -9  162.49    1.40
  -1  -8  -2   26.19    1.04
   0  -9  -6    9.61    0.90
   0  -8  -4  221.63    1.33
   1  -9  -9   65.25    1.07
   1  -7  -5   30.71    0.82
   1  -4  -2  625.38    1.98
   1   1  -3  109.67    1.88
   2  -8 -11   13.64    0.92
   2  -7  -9  148.49    0.94
   2  -6  -7   67.53    0.89
   2  -5  -6   20.52    0.75
   2  -1  -5  109.42    1.05
   3  -6 -13   44.71    0.98
   3  -5 -11  232.60    1.23
   3  -4 -10   43.40    0.84
   4  -2 -18    3.33    0.94
  -6   4  -3   30.81    1.00
  -5  -5   2   -0.14    1.02
  -5   4  -2    9.49    0.85
  -5   5  -4   16.00    0.90
  -5   6  -6   46.83    0.80
  -4  -4   3  301.83    1.96
  -4   5  -3   11.51    0.81
  -3   5  -3  162.59    1.10
  -2  -2   3  562.77    2.97
  -2   2   1  138.31    1.01
  -2   6  -6  316.81    1.47
  -1   7 -11   11.60    0.88
   0  -6  -1  285.38    1.49
   0   3  -3   77.73    1.24
   0   5  -7   61.69    1.18
   0   6 -10    2.60    0.97
   2  -8 -10    4.79    0.88
   2  -7  -8   13.20    0.81
   2  -4  -5  115.39    0.98
   3  -6 -12   33.77    0.93
   3  -3  -9   43.61    0.84
   3  -2  -9   87.11    0.94
   3   0 -10  169.52    1.20
   3   1 -11   25.39    0.99
   3   2 -13   23.56    1.02
   3   3 -16   36.03    1.17
   4  -3 -17    7.39    0.94
   4  -2 -17   55.52    1.05
   4  -1 -18   51.83    1.06
   4   0 -19    8.11    1.22
  -6   0   1    0.59    0.83
  -6   3  -2   41.18    0.98
  -5   0   2   81.06    0.95
  -4  -1   3  695.24    2.06
  -4   1   2  405.75    1.50
  -4   2   1   15.96    0.75
  -4   3   0    1.49    0.51
  -4   6  -6  189.24    1.21
  -3  -4   3    6.05    1.01
  -3   1   2  124.46    1.03
  -3   3   0   13.87    0.72
  -3   7  -9    2.73    0.88
  -2   4  -2  297.87    1.40
  -2   5  -4  415.57    1.61
  -1   4  -3  108.93    1.08
  -1   5  -5   28.18    0.81
   0  -9  -5    6.94    0.86
   0  -7  -2    1.02    0.69
   0   7 -15    9.73    1.31
   1  -9  -8  142.33    1.22
   1  -8  -6   81.82    1.01
   1  -6  -3  162.25    1.12
   2   1  -6  796.93    2.87
   3  -6 -11  197.00    1.21
   3  -5 -10   58.11    0.71
   3  -4  -9    9.42    0.75
   3  -1  -9   20.95    0.59
   4  -3 -16   47.55    1.00
   4  -2 -16   10.57    0.91
   4  -1 -17   45.72    1.04
   4   0 -18   90.85    1.17
  -6  -4   1  162.45    1.59
  -6  -1   1    4.09    0.86
  -6   1   0   28.49    0.91
  -6   2  -1    7.39    0.88
  -6   4  -4    4.94    0.96
  -5  -6   1  145.38    1.88
  -5   1   1   24.74    0.81
  -5   2   0  174.18    1.12
  -5   3  -1   44.95    0.88
  -5   5  -5   36.44    0.95
  -4  -3   3  273.67    1.68
  -4  -2   3   40.23    0.99
  -4   4  -2   23.96    0.81
  -4   5  -4  193.58    1.17
  -3  -1   3   54.36    0.88
  -3   2   1   74.60    0.88
  -3   6  -6  280.79    1.23
  -2  -9  -2   64.76    1.38
  -2   7 -10    5.36    0.86
  -1  -9  -3   34.96    1.15
  -1   6  -8   31.46    0.87
  -1   7 -12   96.13    1.35
   0  -8  -3    0.28    0.76
   0  -5   0    0.57    0.62
   0   4  -5   35.53    1.04
   1  -7  -4  233.55    1.26
   1  -5  -2  231.69    1.27
   2  -8  -9    5.59    0.87
   2  -7  -7  336.48    1.41
   2  -6  -6  293.13    1.19
   2  -5  -5  121.01    1.00
   2  -3  -4    5.33    0.68
   2  -2  -4  121.29    1.04
   2   0  -5  106.93    1.12
   2   3  -9  211.11    2.22
   3  -7 -12  106.79    1.13
   3  -5  -9  356.66    1.40
   3  -3  -8   75.88    0.90
   3  -2  -8   41.95    0.82
   3   3 -15  125.44    1.49
   4  -4 -16   32.28    0.76
   4  -3 -15   33.81    0.94
   4  -2 -15    7.14    0.87
   4  -1 -16    1.69    0.88
   4   0 -17   95.17    1.17
  -6  -3   1   15.54    0.94
  -6  -2   1    7.47    0.87
  -6   3  -3   89.39    1.07
  -5  -4   2   12.76    1.02
  -5  -1   2  167.44    1.18
  -5   4  -3    9.60    0.61
  -4   6  -7    1.68    0.86
  -3  -8   0    4.63    1.74
  -3   4  -2  141.01    1.06
  -3   5  -4   47.70    0.85
  -3   7 -10   -0.03    0.89
  -2   6  -7   70.84    0.96
  -1  -7   0   55.54    1.10
   1  -9  -7  119.75    1.17
   1  -8  -5   21.87    0.85
   1   0  -2  135.97    1.65
   2  -4  -4   82.44    0.89
   3  -6 -10    7.92    0.61
   3  -4  -8  146.12    1.05
   3  -1  -8  545.02    1.78
   3   0  -9    5.29    0.72
   3   1 -10  385.91    1.83
   3   2 -12  106.21    1.30
   4  -4 -15    9.77    0.68
   4  -3 -14   15.70    0.87
   4  -2 -14   20.25    0.87
   4  -1 -15  222.51    1.33
   4   0 -16   32.76    0.95
  -6   0   0  170.26    1.19
  -6   1  -1    3.81    0.85
  -6   2  -2   53.28    0.96
  -5  -3   2  186.44    1.46
  -5  -2   2  204.58    1.29
  -5   3  -2  188.33    1.16
  -5   5  -6   64.66    1.02
  -4   0   2  851.50    2.13
  -4   3  -1   68.40    0.90
  -3  -3   3  232.13    1.77
  -3  -2   3   34.28    0.83
  -3   6  -7    9.20    0.80
  -2   0   2  856.92    2.70
  -2   3  -1  347.41    1.51
  -2   7 -11  184.33    1.34
  -1  -8  -1  207.45    1.60
  -1  -6   1  340.93    2.05
   0  -9  -4   43.69    1.17
   0   6 -11  245.71    1.93
   0   7 -16    5.71    1.15
   1  -3  -1  451.78    1.87
   1  -2  -1  883.15    2.79
   1   6 -15   30.24    1.68
   2  -8  -8   53.29    0.97
   2  -6  -5  103.16    0.97
   2  -1  -4  135.92    1.15
   2   2  -7  448.00    2.52
   3  -7 -11    5.76    0.64
   3  -6  -9   57.77    0.93
   3  -5  -8   56.11    0.89
   4  -4 -14   27.52    0.69
   4  -3 -13   36.54    0.92
   4  -2 -13   12.59    0.84
   4  -1 -14    5.29    0.83
   4   0 -15   37.26    1.13
   4   1 -18   50.12    1.10
  -6   3  -4    2.89    0.89
  -5   0   1    4.26    0.73
  -5   2  -1  182.26    1.13
  -5   4  -4  182.08    1.17
  -4   1   1  146.42    1.05
  -4   2   0   11.73    0.73
  -4   4  -3  304.50    1.31
  -4   5  -5   23.62    0.63
  -4   6  -8   82.73    1.03
  -3   0   2   27.28    0.74
  -3   3  -1   51.87    0.82
  -3   7 -11    6.64    0.92
  -2  -7   1   15.54    1.26
  -2   4  -3  157.93    1.12
  -2   5  -5  131.30    1.08
  -1   3  -2  345.82    1.75
  -1   5  -6  131.67    1.16
  -1   6  -9  207.89    1.51
  -1   7 -13    8.12    0.91
   0  -7  -1    2.02    0.86
   0  -3   1    0.87    0.78
   1  -9  -6   39.78    0.98
   1  -7  -3    0.69    0.72
   1  -6  -2    7.16    0.71
   1  -4  -1  366.76    1.59
   2  -7  -6   25.10    0.63
   2  -5  -4  410.50    1.50
   3  -7 -10    0.04    0.85
   3  -4  -7   56.85    0.87
   3  -3  -7   74.22    0.74
   3  -2  -7  198.75    1.17
   3   3 -14  344.57    2.10
   4  -5 -14  209.41    1.13
   4  -4 -13   66.43    0.99
   4  -1 -13  356.19    1.53
   4   1 -17   45.48    1.06
  -6  -1   0   28.85    0.92
  -5   1   0    0.92    0.74
  -5   5  -7  109.77    1.12
  -4  -5   2  160.10    1.77
  -3   2   0  673.89    1.89
  -3   4  -3    7.08    0.74
  -3   5  -5   91.44    0.95
  -3   6  -8   41.81    0.91
  -3   7 -12  113.18    1.22
  -2  -8   0   18.63    1.24
  -2   1   1  375.68    1.72
  -2   6  -8  150.46    1.17
  -2   7 -12    6.30    0.90
  -1   4  -4  446.64    1.86
   0  -8  -2   15.41    0.81
   0  -6   0   10.26    0.72
   0   5  -8   71.56    1.23
   1  -8  -4   20.82    0.84
   2  -8  -7   14.14    0.86
   2  -3  -3   35.71    0.77
   3  -6  -8   38.29    0.89
   3  -5  -7  247.77    1.23
   3  -1  -7   43.76    0.83
   3   0  -8   16.38    0.75
   3   2 -11  151.22    1.44
   4  -5 -13   62.09    0.81
   4  -4 -12   31.97    0.89
   4  -3 -12   47.50    0.71
   4  -2 -12   32.55    0.88
   4   0 -14   37.24    0.93
   4   1 -16    0.40    0.87
  -6  -4   0   86.01    1.19
  -6  -3   0   24.28    0.96
  -6  -2   0   33.38    0.95
  -6   0  -1    0.61    0.84
  -6   1  -2    8.38    0.86
  -6   2  -3   76.88    0.82
  -6   3  -5   25.00    0.95
  -5  -5   1   11.14    1.08
  -5  -1   1   24.65    0.82
  -5   3  -3   41.01    0.90
  -5   4  -5   16.22    0.88
  -4  -1   2  382.78    1.59
  -4   3  -2   21.53    0.78
  -4   5  -6    8.44    0.80
  -4   6  -9   30.98    0.95
  -3   1   1   66.01    0.87
  -1  -9  -2   22.33    0.93
  -1   7 -14  293.08    1.72
   1  -5  -1  128.51    1.06
   2  -7  -5   25.80    0.83
   2  -6  -4  294.84    1.31
   2  -4  -3  154.84    1.07
   2  -2  -3  529.14    1.85
   3  -7  -9    2.67    0.60
   3  -3  -6   28.10    0.78
   3   1  -9   19.83    0.79
   3   4 -18   16.23    1.24
   4  -5 -12  200.58    1.25
   4  -4 -11   94.83    1.02
   4  -3 -11   44.74    0.88
   4  -1 -12    6.42    0.81
  -5   2  -2  205.82    1.17
  -5   5  -8   77.78    1.07
  -4  -2   2    5.67    0.87
  -4   4  -4   13.98    0.59
  -3   5  -6    3.22    0.75
  -3   6  -9   64.53    0.98
  -2   5  -6   18.77    0.78
  -2   6  -9   37.77    0.88
  -2   7 -13   12.97    0.93
  -1   2  -1  891.16    2.91
  -1   6 -10   59.12    1.14
   0  -9  -3   28.87    0.93
   1  -9  -5    3.19    0.86
   1  -1  -1  950.81    3.28
   1   5 -11  116.96    2.05
   2  -8  -6  175.60    1.20
   2  -5  -3  141.88    1.05
   2   0  -4    8.14    0.71
   3  -7  -8    8.84    0.85
   3  -6  -7    8.72    0.79
   3  -4  -6  243.03    1.22
   3  -2  -6   26.54    0.76
   4  -6 -12    8.78    0.95
   4  -5 -11   73.63    1.02
   4  -2 -11   49.89    0.90
   4   0 -13   60.86    0.98
   4   1 -15  228.12    1.47
   4   2 -18    1.22    1.17
  -6  -1  -1    3.90    0.84
  -6   2  -4   48.71    0.97
  -6   3  -6   19.85    0.95
  -5  -4   1    7.92    0.99
  -5  -3   1   46.05    1.08
  -5  -2   1  173.45    1.21
  -5   0   0    0.22    0.51
  -5   1  -1   25.25    0.80
  -5   3  -4  151.67    1.10
  -5   4  -6  281.08    1.34
  -4  -4   2   25.53    0.99
  -4   0   1    1.02    0.71
  -4   1   0    5.28    0.70
  -4   2  -1   14.37    0.55
  -4   5  -7   24.75    0.85
  -4   6 -10    5.18    0.90
  -3  -1   2  122.94    1.11
  -3   3  -2    1.84    0.68
  -3   4  -4  719.43    1.89
  -2  -9  -1   14.58    1.14
  -2   3  -2   37.70    0.80
  -2   7 -14    4.43    1.12
  -1   0   1  437.08    2.72
  -1   5  -7  515.10    2.04
  -1   7 -15    2.07    0.92
   0  -5   1   66.47    1.05
   0   6 -12    0.01    0.95
   1  -8  -3   63.84    0.94
   1  -7  -2  152.55    1.12
   1  -6  -1  334.57    1.55
   1   4  -8  303.17    3.33
   2   1  -5  110.65    1.25
   3  -8  -9   45.40    1.03
   3  -5  -6    2.22    0.73
   3   3 -13  170.43    1.66
   3   4 -17   38.88    1.50
   4  -4 -10   37.95    0.87
   4  -3 -10  106.15    1.01
   4  -1 -11  173.56    1.18
   4   1 -14    5.25    1.05
  -6  -2  -1    7.82    0.86
  -6   0  -2  130.54    1.12
  -6   1  -3  158.10    0.99
  -5  -6   0    1.59    1.25
  -5   5  -9  197.05    1.28
  -4  -3   2   20.84    0.79
  -4   3  -3  275.57    1.26
  -4   4  -5   31.05    0.83
  -4   6 -11  154.40    1.23
  -3   6 -10    9.60    0.85
  -2  -6   2  114.29    2.54
  -2  -1   2    9.35    0.69
  -2   4  -4   82.22    0.80
  -1  -5   2  235.55    2.08
  -1   1   0  952.07    3.36
   0  -8  -1   30.67    1.01
   1  -9  -4   10.03    0.88
   1   6 -16  133.59    2.23
   2  -8  -5    3.09    0.82
   2  -7  -4    3.17    0.75
   2  -6  -3  119.82    0.99
   2  -1  -3  323.29    1.61
   3  -7  -7    8.95    0.82
   3  -6  -6  269.64    1.27
   3  -4  -5  302.13    1.31
   3  -3  -5  163.41    1.08
   3  -1  -6  167.60    1.14
   3   0  -7  321.02    1.53
   3   2 -10  464.67    2.16
   4  -6 -11  139.55    0.99
   4  -5 -10    4.91    0.86
   4  -2 -10   72.98    0.78
   4   0 -12  141.60    1.17
   4   2 -17   54.86    1.13
  -6  -4  -1  183.02    1.43
  -6  -3  -1   20.36    0.94
  -6   2  -5  108.75    1.08
  -6   3  -7   55.01    1.05
  -5  -1   0    1.48    0.73
  -5   2  -3  169.74    1.11
  -5   4  -7    8.54    0.88
  -5   5 -10   22.13    0.98
  -4   5  -8   33.77    0.86
  -3   2  -1   74.85    0.88
  -3   5  -7  267.45    1.31
  -2   5  -7   36.42    0.82
  -2   6 -10   11.25    0.79
  -2   7 -15    5.00    0.95
  -1  -8   0    5.39    0.95
  -1  -7   1   29.73    1.00
  -1   6 -11   80.63    1.19
  -1   7 -16  247.62    1.65
   0  -7   0    0.77    0.70
   0   4  -6  381.87    2.20
   1  -4   0    1.52    0.63
   1  -3   0    3.38    0.67
   2  -9  -6   20.59    0.95
   2  -4  -2  290.46    1.34
   2  -3  -2   36.21    0.77
   3  -8  -8   15.19    0.94
   3  -5  -5   90.56    0.94
   3  -2  -5  183.23    1.14
   3   1  -8  549.66    2.07
   4  -6 -10    4.71    0.91
   4  -4  -9   26.37    0.84
   4  -3  -9  132.19    1.05
   4  -1 -10  297.66    1.39
   4   1 -13  367.05    1.80
   4   2 -16   10.63    1.13
  -6  -1  -2    7.62    0.84
  -6   0  -3   39.57    0.93
  -6   1  -4   82.88    1.03
  -5   0  -1    4.41    0.74
  -5   1  -2  163.44    1.09
  -5   3  -5    2.93    0.57
  -4  -6   1   79.83    1.57
  -4  -1   1  138.26    1.08
  -4   2  -2    8.31    0.71
  -4   6 -12    7.15    0.93
  -3   0   1   10.13    0.66
  -3   1   0    9.00    0.67
  -3   4  -5  324.99    1.37
  -3   6 -11  212.92    1.29
  -2   2  -1  140.72    1.01
  -1  -9  -1   -0.11    1.02
  -1   3  -3   18.97    0.75
  -1   4  -5  166.30    1.25
   0  -9  -2   27.28    0.93
   0   1  -1   49.26    1.59
   0   5  -9  134.99    1.42
   0   6 -13   45.54    1.15
   1  -8  -2   24.76    0.99
   1  -5   0  121.03    1.04
   2  -5  -2  656.30    1.84
   2  -2  -2  954.21    2.43
   3  -7  -6   94.47    1.00
   3   4 -16   28.55    1.54
   4  -5  -9   13.80    0.62
   4  -2  -9   72.20    0.94
   4   0 -11  110.50    1.09
  -6  -2  -2   47.52    0.98
  -6   2  -6   45.76    0.98
  -5  -2   0  180.44    1.21
  -5   4  -8  154.41    1.15
  -4   0   0  987.55    2.23
  -4   1  -1  141.34    1.03
  -4   3  -4  228.09    1.18
  -4   4  -6    3.01    0.53
  -4   5  -9   15.68    0.85
  -3  -2   2  446.32    1.97
  -3   3  -3  226.12    1.10
  -3   5  -8   58.11    0.90
  -2   0   1   64.93    0.97
  -2   1   0    7.56    0.67
  -2   4  -5  116.03    1.01
  -2   6 -11  110.46    1.07
  -1   5  -8   21.12    0.95
   0  -6   1  292.20    1.59
   1  -9  -3   32.91    0.95
   1  -7  -1   28.53    0.80
   2  -8  -4  133.71    1.11
   2  -7  -3  196.03    1.17
   2   2  -6    4.84    0.94
   3  -8  -7   17.36    0.92
   3  -6  -5   14.13    0.57
   3  -4  -4  692.03    1.81
   3   3 -12   58.81    1.25
   4  -6  -9   28.17    0.70
   4  -5  -8   31.07    0.87
   4  -4  -8    3.93    0.77
   4  -3  -8  180.61    1.12
   4  -1  -9   16.94    0.80
   4   2 -15    8.09    0.89
   5  -3 -14   14.67    0.98
  -6  -3  -2   40.93    1.15
  -6   1  -5   34.57    0.93
  -5  -5   0    2.69    0.84
  -5  -3   0   24.35    0.99
  -5   2  -4   89.70    0.79
  -5   3  -6    9.77    0.80
  -4  -2   1   15.00    0.88
  -3  -5   2   27.02    1.30
  -3   6 -12   39.74    0.93
  -2   3  -3   37.70    0.78
  -2   5  -8  179.38    1.18
  -1   6 -12   77.09    1.18
   1  -6   0   17.92    0.74
   2  -9  -5   44.64    1.01
   2  -6  -2  103.56    0.84
   2   3  -8  195.57    2.37
   3  -5  -4   44.62    0.82
   3  -3  -4  112.64    0.85
   3  -1  -5   33.76    0.78
   3   0  -6   11.93    0.72
   4  -6  -8   78.74    1.00
   4  -2  -8  144.15    1.06
   4   0 -10  186.97    1.24
   4   1 -12    6.83    0.82
   5  -3 -13  165.43    1.24
   5  -2 -14    4.14    0.94
   5  -1 -15   58.37    1.10
  -6  -4  -2   31.31    1.02
  -6  -1  -3  161.16    1.03
  -6   0  -4    5.47    0.84
  -6   2  -7   65.39    1.02
  -5  -4   0   -0.22    0.78
  -5  -1  -1   24.67    0.80
  -5   0  -2   81.78    0.93
  -5   1  -3  679.52    1.80
  -5   4  -9    0.71    0.86
  -4   2  -3   42.04    0.80
  -4   4  -7    6.83    0.77
  -4   5 -10    5.61    0.83
  -3  -3   2    2.27    0.81
  -3   2  -2  454.47    1.57
  -3   4  -6  261.39    1.25
  -3   6 -13   47.10    0.99
  -2   6 -12   44.33    0.93
  -1  -6   2    8.20    1.01
   0  -8   0  158.41    1.40
   1   6 -17   85.82    1.75
   2  -8  -3   54.77    0.94
   2  -4  -1  360.61    1.47
   2   0  -3  366.33    1.85
   3  -8  -6   79.35    1.05
   3  -7  -5   41.12    0.68
   3  -6  -4  152.38    1.06
   3  -2  -4   12.17    0.70
   3   1  -7   43.71    0.99
   3   2  -9   86.01    1.22
   4  -5  -7   23.53    0.85
   4  -4  -7    7.65    0.76
   4  -3  -7   57.32    0.86
   4   2 -14   20.75    1.11
   5  -4 -12   10.70    0.95
   5  -3 -12   93.94    1.10
   5  -2 -13   63.72    1.05
   5  -1 -14    6.51    0.93
  -6  -2  -3   84.57    1.07
  -6   1  -6   53.66    0.98
  -5   2  -5    4.26    0.76
  -5   3  -7    3.26    0.80
  -5   4 -10    4.33    0.89
  -4  -5   1   33.40    1.08
  -4  -3   1   67.62    1.08
  -4   3  -5   86.44    0.77
  -4   5 -11   76.81    1.00
  -3  -4   2  141.41    1.63
  -3  -1   1   64.72    0.89
  -3   3  -4  122.70    0.99
  -3   5  -9  376.14    1.47
   0  -9  -1    3.59    0.84
   0  -7   1    2.58    0.86
   0   6 -14   51.64    1.20
   1  -9  -2   21.76    1.07
   1  -8  -1  207.63    1.27
   2  -9  -4   70.35    1.06
   2  -7  -2    6.09    0.75
   2  -5  -1   91.34    0.93
   2  -3  -1  346.32    1.49
   2  -1  -2    9.71    0.70
   3  -4  -3    5.72    0.71
   4  -7  -8   19.97    0.96
   4  -6  -7    0.54    0.85
   4  -2  -7  151.41    1.07
   4  -1  -8  231.50    1.28
   4   1 -11  178.55    1.30
   5  -2 -12  119.35    1.15
  -6  -1  -4   83.00    1.04
  -6   0  -5    3.77    0.85
  -6   2  -8   23.66    0.70
  -5  -6  -1  139.81    1.62
  -5  -2  -1  181.87    1.20
  -5   1  -4   71.05    0.92
  -4  -7   0    0.69    1.35
  -4  -4   1  520.09    2.24
  -4  -1   0    5.93    0.69
  -4   0  -1    0.17    0.69
  -4   1  -2  390.24    1.36
  -4   4  -8    4.79    0.76
  -3   0   0    0.46    0.63
  -3   1  -1   64.95    0.86
  -3   6 -14    0.31    0.88
  -2   2  -2  971.82    2.46
  -2   4  -6  149.48    1.09
  -2   5  -9  190.83    1.20
  -2   6 -13   64.37    0.99
  -1   2  -2  516.61    2.24
  -1   4  -6  613.80    2.11
  -1   5  -9  596.27    2.06
  -1   6 -13   83.00    1.07
   0  -4   2   33.57    0.95
   0   5 -10    3.74    0.89
   1  -7   0   55.55    0.87
   1  -4   1  386.02    1.68
   2  -6  -1  494.28    1.64
   2   1  -4  137.91    1.43
   3  -8  -5    9.66    0.89
   3  -7  -4   94.63    1.01
   3  -5  -3  156.77    1.06
   3  -3  -3  235.18    1.21
   3   4 -15   22.61    1.49
   4  -5  -6    7.46    0.82
   4  -4  -6    2.22    0.75
   4  -3  -6  163.61    1.10
   4   0  -9    4.63    0.75
   4   3 -17    7.74    1.37
   5  -4 -11   49.46    0.79
   5  -3 -11  106.25    1.10
   5  -1 -13   56.37    1.05
   5   0 -15    7.16    0.96
  -6  -4  -3   31.84    1.03
  -6  -3  -3   86.96    1.12
  -6   1  -7   13.63    0.90
  -6   2  -9    8.60    0.94
  -5  -1  -2  166.34    1.14
  -5   0  -3   14.24    0.78
  -5   2  -6   36.80    0.87
  -5   3  -8   41.11    0.91
  -5   4 -11   51.73    1.01
  -4   2  -4  102.09    0.95
  -4   3  -6  174.38    1.09
  -4   5 -12  202.53    1.26
  -3   4  -7   59.84    0.85
  -3   5 -10   64.47    0.93
  -3   6 -15    1.15    0.90
  -2  -9   0    2.29    1.40
  -2  -8   1   94.89    1.97
  -2   3  -4    6.73    0.68
  -1  -9   0    4.96    1.06
  -1  -8   1  205.55    1.72
   0  -5   2  193.08    1.41
   0   4  -7   19.57    0.92
   0   6 -15   16.30    1.08
   1  -5   1  125.75    1.07
   1   0  -1  428.08    2.73
   1   5 -12  114.05    1.82
   1   6 -18   46.78    1.71
   2  -8  -2   46.89    0.92
   2  -2  -1  136.77    1.10
   3  -6  -3   60.36    0.88
   3  -1  -4  161.72    1.14
   3   0  -5 1188.96    2.75
   3   3 -11  252.97    1.96
   4  -7  -7  128.43    0.95
   4  -6  -6  177.41    1.18
   4   2 -13   13.70    0.87
   5  -5 -10   23.37    0.98
   5  -4 -10    5.30    0.89
   5  -2 -11    3.01    0.88
   5  -1 -12    4.59    0.89
   5   0 -14   27.74    1.01
  -6  -2  -4   47.36    0.99
  -6   0  -6    0.01    0.85
  -5  -5  -1   10.84    1.06
  -5  -4  -1    8.60    0.99
  -5  -3  -1   45.62    0.92
  -5   3  -9    2.11    0.83
  -5   4 -12   10.27    0.94
  -4   4  -9   28.91    0.84
  -4   5 -13   65.93    1.03
  -3   2  -3   35.39    0.77
  -3   3  -5  167.57    1.09
  -3   5 -11  236.63    1.29
  -2   6 -14    6.39    0.84
  -1   3  -4   40.95    0.84
  -1   6 -14   15.32    0.88
   1  -6   1  341.73    1.52
   1  -3   1  469.16    1.96
   1  -1   0  947.48    3.36
   2  -9  -3   64.44    1.06
   2  -7  -1   14.90    0.77
   3  -8  -4  108.30    1.09
   3  -7  -3   87.72    0.99
   3  -2  -3   33.84    0.77
   4  -7  -6   24.81    0.94
   4  -5  -5   22.26    0.83
   4  -4  -5   30.38    0.82
   4  -2  -6  150.31    1.08
   4  -1  -7   20.03    0.80
   4   1 -10  298.19    1.55
   5  -3 -10   41.24    0.73
  -6  -1  -5   35.58    0.95
  -6   1  -8   97.01    1.07
  -5   1  -5   62.61    0.90
  -5   2  -7    0.44    0.80
  -4  -2   0   10.35    0.72
  -4   1  -3  696.27    1.84
  -4   3  -7   57.59    0.87
  -4   5 -14  209.34    1.34
  -2   1  -1  372.06    1.70
  -2   4  -7  140.58    1.08
  -2   5 -10   58.39    0.90
  -2   6 -15   24.94    0.93
  -1   5 -10    0.81    0.90
   0  -9   0    0.02    1.01
   0  -6   2  347.60    1.83
   1  -9  -1    0.00    0.83
   1  -8   0    6.09    0.79
   2  -5   0   18.17    0.72
   2  -4   0  360.34    1.48
   3  -5  -2   25.37    0.78
   3  -4  -2  136.57    1.02
   3   1  -6  164.26    1.36
   3   2  -8   44.77    1.08
   4  -6  -5    4.61    0.84
   4  -3  -5   87.02    0.95
   4   0  -8    2.25    0.72
   4   2 -12   33.79    1.12
   4   3 -16   51.04    1.34
   5  -5  -9  196.21    1.30
   5  -4  -9    1.02    0.87
   5  -3  -9    0.63    0.85
   5  -2 -10   25.83    0.92
   5  -1 -11    6.68    0.88
   5   0 -13   23.39    0.99
  -6  -4  -4    4.66    1.16
  -6  -3  -4    2.35    0.90
  -6   0  -7    1.90    0.88
  -5  -2  -2  201.15    1.23
  -5  -1  -3  645.93    1.84
  -5   0  -4   65.54    0.90
  -5   3 -10   41.60    0.95
  -4  -1  -1  145.02    1.09
  -4   0  -2  849.66    2.06
  -4   2  -5  414.68    1.46
  -4   4 -10   39.97    0.88
  -3  -2   1   71.19    0.97
  -3   1  -2  124.63    1.01
  -3   4  -8  148.80    0.93
  -3   5 -12    5.65    0.80
  -2  -1   1  374.89    2.01
  -2   6 -16   54.73    1.23
  -1  -7   2  159.31    1.71
  -1   6 -15   29.81    0.95
   0  -8   1   31.26    0.90
   0   6 -16   27.28    1.15
   1  -7   1   28.60    0.94
   2  -9  -2   63.98    1.22
   2  -6   0   37.76    0.84
   2  -3   0   -0.09    0.65
   3  -6  -2   19.14    0.78
   3  -3  -2    2.69    0.68
   4  -7  -5   16.10    0.90
   5  -5  -8   73.54    1.07
   5  -4  -8  141.42    1.16
   5   1 -15   57.32    1.13
  -6  -2  -5  111.42    1.15
  -6  -1  -6   52.62    0.98
  -6   1  -9   12.29    0.68
  -5   1  -6   92.15    0.97
  -5   2  -8    0.67    0.80
  -4  -3   0    0.83    0.87
  -4   4 -11  100.43    1.01
  -3   3  -6   28.62    0.78
  -2   5 -11   25.24    0.82
  -1   1  -1  975.67    3.38
  -1   4  -7  315.27    1.57
  -1   6 -16  128.03    1.42
   0   5 -11  150.69    1.45
   2  -8  -1   86.69    1.03
   3  -8  -3   91.75    0.87
   3  -7  -2  162.69    1.13
   3  -1  -3   51.56    0.85
   3   4 -14   20.76    1.55
   4  -6  -4  209.24    1.21
   4  -5  -4  180.55    1.14
   4  -4  -4   15.93    0.79
   4  -2  -5  388.45    1.47
   4  -1  -6   36.40    0.86
   4   1  -9   17.03    0.81
   4   3 -15   35.56    1.23
   5  -3  -8   40.10    0.93
   5  -2  -9    1.69    0.83
   5  -1 -10  194.86    1.28
   5   0 -12    9.48    0.89
  -6  -3  -5   26.59    0.98
  -6   0  -8   92.86    1.08
  -6   1 -10   34.18    1.00
  -5  -6  -2   22.75    1.20
  -5  -3  -2  194.45    1.28
  -5   3 -11  104.64    0.89
  -4  -6   0    9.15    1.03
  -4   1  -4  151.99    1.07
  -4   3  -8  182.00    1.13
  -3  -1   0    7.70    0.66
  -3   0  -1   11.49    0.68
  -3   2  -4   12.11    0.70
  -3   4  -9   10.14    0.74
  -3   5 -13   19.34    0.86
  -2  -3   2   37.73    1.21
  -2   2  -3  541.84    1.87
  -2   3  -5   65.94    0.74
  -2   6 -17   70.44    1.12
  -1   5 -11  112.38    1.21
   0  -7   2    0.90    0.86
   0  -1   1   49.26    1.70
   0   3  -5  212.92    1.82
   0   6 -17  175.49    1.65
   1  -2   1  844.23    2.81
   1   1  -2  279.84    2.96
   2  -7   0    1.88    0.74
   2  -1  -1  362.02    1.64
   2   0  -2  839.16    2.72
   3  -5  -1   63.91    0.87
   3  -4  -1   72.47    0.88
   3  -2  -2  433.53    1.58
   3   0  -4    0.58    0.66
   4  -3  -4  209.22    1.18
   4   0  -7   12.63    0.75
   4   2 -11   47.44    1.15
   5  -5  -7  110.31    1.13
   5  -4  -7    7.22    0.88
   5   0 -11    1.15    1.06
   5   1 -14    6.62    0.97
  -6  -2  -6   42.60    1.00
  -6  -1  -7   13.10    0.92
  -5  -5  -2    0.86    1.02
  -5  -4  -2   10.84    0.86
  -5  -2  -3  161.10    1.15
  -5  -1  -4   69.31    0.94
  -5   0  -5  394.60    1.46
  -5   2  -9    1.88    0.82
  -5   3 -12  100.85    1.10
  -4  -5   0   16.18    0.99
  -4  -4   0   12.30    0.95
  -4   2  -6  154.83    0.93
  -4   4 -12   31.37    0.89
  -3   5 -14   96.81    1.06
  -2   4  -8  102.65    1.00
  -2   5 -12  143.95    1.12
  -1   6 -17   85.40    1.15
   1  -9   0    5.10    0.86
   1  -8   1  202.76    1.43
   1  -5   2  228.94    1.34
   1  -4   2  655.68    2.15
   2  -5   1  102.57    0.96
   3  -8  -2   14.72    0.89
   3  -6  -1  449.10    1.53
   3   3 -10   51.34    1.22
   4  -7  -4   29.13    0.70
   4  -5  -3   10.34    0.80
   5  -3  -7    3.28    0.82
   5  -2  -8    2.32    0.83
   5  -1  -9   40.51    0.94
   5   1 -13   55.09    1.29
  -6   0  -9   36.80    0.99
  -5   1  -7   26.54    0.63
  -5   3 -13  168.67    1.23
  -4  -2  -1   13.67    0.73
  -4  -1  -2  389.81    1.54
  -4   0  -3    0.26    0.69
  -4   3  -9  129.75    0.89
  -4   4 -13   68.61    1.00
  -3  -3   1   52.68    1.07
  -3   3  -7   75.43    0.90
  -3   4 -10   44.88    0.85
  -3   5 -15   59.95    1.00
  -1  -9   1    0.26    1.02
  -1   2  -3  688.24    2.52
  -1   3  -5   76.30    0.97
  -1   6 -18   47.39    1.07
   0   4  -8  389.55    2.11
   0   6 -18    0.19    0.91
   1  -6   2    6.88    0.71
   1   5 -13   13.45    1.15
   2  -9  -1   15.17    0.92
   2  -8   0   17.80    0.84
   2  -6   1  498.58    1.67
   2  -4   1  340.65    1.45
   3  -7  -1    9.26    0.81
   3  -3  -1   51.19    0.67
   4  -6  -3   24.38    0.86
   4  -4  -3  282.27    1.17
   4  -2  -4   98.72    0.96
   4  -1  -5  124.34    1.06
   4   1  -8  229.85    1.40
   4   3 -14   16.82    1.13
   5  -6  -6   46.16    1.04
   5  -5  -6   65.04    1.03
   5  -4  -6  268.89    1.33
  -6  -3  -6   19.68    0.98
  -6  -2  -7   65.58    1.05
  -6  -1  -8   87.15    1.09
  -6   0 -10   87.48    1.10
  -5  -3  -3   42.09    1.06
  -5   0  -6   19.48    0.81
  -5   1  -8  266.06    1.28
  -5   2 -10   29.86    0.68
  -5   3 -14   14.87    0.96
  -4   1  -5  128.19    1.00
  -4   2  -7  156.94    1.06
  -4   3 -10  109.11    1.00
  -4   4 -14   28.21    0.94
  -3   1  -3   54.56    0.82
  -3   2  -5  186.99    1.12
  -3   5 -16   24.33    0.93
  -2   3  -6   19.32    0.73
  -2   4  -9  216.83    1.24
  -2   5 -13   18.73    0.84
  -1   0   0    1.38    0.79
  -1   4  -8  303.09    1.53
  -1   5 -12  110.44    1.08
   0  -9   1    4.57    0.84
   0   5 -12  167.62    1.49
   1  -7   2  153.28    1.27
   1   3  -6  104.56    2.51
   1   4  -9  128.98    1.94
   2  -7   1   14.82    0.79
   2  -3   1  338.51    1.49
   3   1  -5   30.70    0.81
   3   2  -7  196.33    1.61
   4  -7  -3   28.77    0.91
   4  -3  -3  255.80    1.26
   4   0  -6    8.32    0.75
   5  -3  -6    6.19    0.82
   5  -2  -7    1.84    0.82
   5  -1  -8  262.48    1.37
   5   0 -10   14.21    0.90
   5   1 -12    3.76    1.09
  -5  -2  -4   93.03    1.01
  -5  -1  -5   58.43    0.91
  -5   2 -11    1.88    0.85
  -4   4 -15   10.58    0.90
  -3   4 -11   38.80    0.85
  -3   5 -17   33.50    0.99
  -2   1  -2    8.26    0.51
  -1  -8   2   26.58    1.24
   0  -8   2   17.21    0.99
   1  -3   2  334.74    1.69
   2   1  -3  326.30    1.98
   2   5 -16  148.34    2.77
   3  -8  -1  101.45    1.09
   3  -6   0   20.48    0.79
   3  -5   0   17.64    0.57
   3  -4   0   31.08    0.78
   3  -2  -1   73.53    0.89
   3  -1  -2  115.74    1.03
   4  -6  -2    7.74    0.83
   4  -5  -2  153.52    1.09
   4  -4  -2   23.84    0.81
   4   2 -10   76.78    1.08
   5  -6  -5    1.19    0.94
   5  -5  -5   36.76    0.96
   5  -4  -5   13.96    0.87
   5   2 -15    2.73    1.21
  -6  -3  -7   57.65    1.08
  -6  -2  -8   27.37    0.97
  -6  -1  -9   11.87    0.68
  -5  -6  -3   53.09    1.29
  -5  -4  -3   11.36    0.86
  -5   0  -7  313.66    1.34
  -5   1  -9   40.50    0.90
  -4  -3  -1   64.94    0.95
  -4   0  -4   27.36    0.76
  -4   2  -8  146.23    1.05
  -4   3 -11   45.00    0.88
  -4   4 -16   35.21    1.00
  -3  -4   1   70.73    1.20
  -3  -2   0  669.65    2.31
  -3   0  -2   25.28    0.75
  -3   3  -8   74.71    0.89
  -2   2  -4  123.41    0.94
  -2   5 -14  403.45    1.61
  -1  -5   3  295.03    2.73
  -1   5 -13   11.74    0.95
   0  -6   3    0.58    0.85
   0  -5   3  204.07    1.50
   1  -9   1    0.36    0.85
   2  -9   0    2.60    0.89
   2  -8   1   83.91    1.02
   3  -7   0   16.61    0.83
   3   0  -3 1123.33    2.69
   4  -7  -2    4.27    0.86
   4  -2  -3   51.35    0.85
   4  -1  -4  144.14    1.09
   4   3 -13   37.06    1.20
   5  -3  -5    3.75    0.82
   5  -2  -6   36.25    0.90
   5   0  -9   93.47    1.09
   5   1 -11    6.35    1.10
  -6  -1 -10   32.94    1.00
  -5  -5  -3  136.55    1.27
  -5   2 -12  123.09    0.91
  -4  -7  -1    6.01    1.09
  -4  -2  -2    7.40    0.70
  -4  -1  -3  669.87    1.91
  -4   1  -6   36.62    0.82
  -3  -6   1  452.66    3.12
  -3  -1  -1   64.98    0.88
  -3   2  -6   28.09    0.76
  -3   4 -12    2.86    0.54
  -2   4 -10   54.91    0.88
  -2   5 -15   33.38    0.92
  -1   4  -9  123.96    1.21
   0  -4   3  361.91    2.11
   0   5 -13   64.11    1.15
   1  -8   2   26.20    0.86
   2  -6   2  115.34    1.03
   2  -5   2  684.23    1.92
   3  -3   0   12.05    0.54
   4  -3  -2   18.76    0.81
   4   0  -5   13.47    0.76
   4   1  -7   18.28    0.82
   5  -6  -4   37.89    1.01
   5  -5  -4   13.94    0.90
   5  -1  -7   25.05    0.87
   5   2 -14    4.57    1.18
  -6  -2  -9    8.68    0.95
  -5  -3  -4  157.31    1.18
  -5  -2  -5    3.82    0.79
  -5  -1  -6   91.11    0.98
  -5   0  -8   19.06    0.81
  -5   1 -10  194.91    1.19
  -5   2 -13   61.94    0.80
  -4  -4  -1  508.10    2.10
  -4   2  -9   78.25    0.92
  -4   3 -12   49.84    0.71
  -3  -5   1   64.07    1.36
  -3   1  -4  164.04    0.98
  -3   3  -9   42.27    0.81
  -3   4 -13   13.81    0.81
  -2  -2   1  139.07    1.51
  -2   0  -1   59.59    0.95
  -2   3  -7  172.21    1.13
  -2   5 -16  142.38    1.18
  -1  -6   3  162.94    1.88
  -1   3  -6  103.83    1.05
  -1   5 -14   92.38    1.19
   0  -7   3   11.16    0.91
   1  -6   3  154.17    1.16
   1  -5   3  284.34    1.47
   1   5 -14   93.10    1.54
   2  -7   2    4.90    0.76
   2  -4   2  285.32    1.36
   2  -2   1  136.51    1.10
   2  -1   0    7.88    0.53
   3  -8   0    5.51    0.62
   3  -6   1  449.38    1.54
   3  -5   1   63.67    0.87
   3   4 -13   11.54    1.58
   4  -6  -1   75.47    0.96
   4  -5  -1   33.55    0.84
   4  -4  -1  498.13    1.57
   4   2  -9   73.46    1.20
   5  -4  -4  166.66    1.00
   5  -2  -5    4.05    0.82
   5   0  -8   17.78    0.87
  -5  -4  -4  162.36    1.37
  -5   1 -11    5.69    0.86
  -5   2 -14    6.25    0.92
  -4  -6  -1   80.30    1.32
  -4  -5  -1   31.67    1.05
  -4   0  -5   14.05    0.73
  -4   1  -7   21.09    0.78
  -4   3 -13   36.37    0.88
  -3   4 -14   19.73    0.85
  -2  -4   2  286.37    2.92
  -2  -1   0    8.01    0.69
  -2   4 -11  441.25    1.61
  -2   5 -17    8.90    0.88
   0  -9   2   26.38    1.13
   0   4  -9  104.42    1.28
   1  -4   3  110.72    1.15
   2  -9   1   15.12    0.93
   2   0  -1   62.11    1.00
   2   3  -7  164.00    2.59
   3  -7   1    8.15    0.80
   3  -4   1   71.99    0.89
   3  -1  -1   62.39    0.88
   3   1  -4  161.57    1.26
   3   3  -9   41.37    1.15
   4  -7  -1    4.33    0.62
   4  -2  -2    6.34    0.73
   4  -1  -3  661.42    1.88
   5  -6  -3   54.62    1.03
   5  -5  -3  130.28    1.12
   5  -3  -4  148.00    1.11
   5  -1  -6   91.27    1.01
   5   1 -10  193.77    1.38
   5   2 -13   60.21    1.32
   6  -2  -9    7.22    0.71
  -5  -6  -4   36.31    1.25
  -5  -5  -4   14.65    1.10
  -5  -1  -7   27.76    0.85
  -5   0  -9   98.72    1.00
  -5   2 -15    3.99    0.95
  -4   2 -10   79.43    0.93
  -4   3 -14   15.66    0.85
  -3   2  -7  204.34    1.15
  -3   3 -10   48.24    0.85
  -2  -9   1   15.14    2.28
  -2   1  -3  326.26    1.55
  -2   2  -5  842.21    2.22
  -2   5 -18   10.01    0.92
  -1   5 -15   20.24    0.85
   0   5 -14  600.71    2.37
   1  -9   2   22.52    0.92
   1  -7   3    1.22    0.72
   1  -2   2  508.99    2.21
   1  -1   1  957.43    3.29
   2  -8   2   43.84    0.93
   2  -3   2   37.66    0.79
   3  -2   0  634.65    1.79
   3   2  -6   29.76    0.87
   4  -3  -1   63.26    0.88
   4   1  -6   38.95    0.88
   4   3 -12   45.52    1.21
   5  -4  -3    9.56    0.86
   6  -3  -7   50.08    1.06
   6  -2  -8   24.05    1.01
   6  -1 -10   35.13    0.81
  -5  -3  -5    4.32    0.79
  -5  -2  -6   38.95    0.87
  -5   1 -12    5.10    0.87
  -4  -3  -2   19.60    0.78
  -4  -2  -3   39.10    0.82
  -4  -1  -4  154.97    1.10
  -4   3 -15   34.49    0.92
  -3  -8   0    4.39    1.74
  -3  -3   0   13.16    0.87
  -3   0  -3 1131.72    2.42
  -3   1  -5   33.00    0.77
  -3   4 -16   27.46    0.92
  -3   4 -15   24.21    0.65
  -2   3  -8  192.39    1.17
  -2   4 -12  231.22    1.27
  -2   5 -19   38.36    1.01
  -1  -7   3    0.38    1.04
  -1   1  -2  280.19    1.88
  -1   2  -4  219.95    1.49
  -1   4 -10  118.24    1.08
   0  -8   3    0.81    0.93
   0   3  -6  233.89    1.74
   2  -6   3  109.67    1.02
   3  -8   1  100.49    0.89
   3  -3   1   50.63    0.81
   3   0  -2   26.48    0.76
   4  -7   0    0.58    0.86
   4  -6   0    7.65    0.59
   4  -5   0   14.98    0.59
   4  -4   0   11.72    0.77
   4   0  -4   27.05    0.80
   5  -6  -2   20.74    0.96
   5  -5  -2   -1.01    0.87
   5  -3  -3   41.85    0.89
   5  -2  -4   83.11    0.99
   5  -1  -5   61.31    0.94
   5   0  -7  301.52    1.48
   5   1  -9   39.10    0.96
   5   2 -12  112.94    1.44
   6  -1  -9   12.52    1.00
  -5  -1  -8  271.03    1.30
  -5   0 -10   16.09    0.84
  -5   1 -13   58.18    0.99
  -4   0  -6    9.14    0.72
  -4   1  -8  225.37    1.07
  -4   2 -11   48.67    0.68
  -4   3 -16   52.60    0.98
  -3  -1  -2  122.65    1.04
  -3   3 -11  238.50    1.21
  -3   4 -17   38.25    0.95
  -1  -9   2   22.01    1.33
  -1   5 -16    9.45    0.83
   0   5 -15   10.74    1.01
   1  -8   3   60.83    0.99
   1   5 -15   20.22    1.07
   2  -9   2   60.60    1.23
   2  -7   3  195.20    1.21
   2  -5   3  136.66    1.07
   2   5 -17    6.32    1.54
   3  -7   2  160.87    1.13
   3  -6   2   17.14    0.59
   3  -5   2   27.08    0.79
   4  -2  -1   13.15    0.76
   4   2  -8  137.66    1.25
   5  -4  -2   12.55    0.85
   6  -3  -6   17.24    0.98
   6  -2  -7   66.36    1.09
  -5  -4  -5   14.40    0.87
  -5  -3  -6    5.43    0.82
  -5  -2  -7    0.79    0.78
  -5   0 -11    0.35    0.81
  -5   1 -14    4.84    0.92
  -4  -4  -2   23.88    0.84
  -4   2 -12   34.43    0.85
  -4   3 -17    7.47    0.94
  -3  -2  -1   71.02    0.93
  -3   2  -8   42.65    0.81
  -3   4 -18   16.83    0.94
  -2   4 -13   90.53    0.97
  -1  -4   3  113.58    2.47
  -1   3  -7  102.56    1.03
  -1   5 -17   90.89    1.09
   0  -3   3   77.96    1.29
   1  -3   3   15.22    0.72
   1   0   0    0.68    0.82
   2  -4   3  164.27    1.11
   3  -4   2  138.42    1.04
   4  -6   1   77.60    0.96
   4  -5   1   31.84    0.83
   4  -3   0    0.79    0.73
   4  -1  -2  372.56    1.49
   4   3 -11   42.86    1.32
   5  -2  -3  157.83    1.12
   5   0  -6   18.80    0.86
   6  -1  -8   91.02    1.16
   6   0 -10   82.26    1.20
  -5  -6  -5    1.36    0.93
  -5  -5  -5   34.56    0.98
  -5  -1  -9   40.13    0.90
  -5   1 -15   56.31    1.04
  -4  -7  -2    5.63    1.07
  -4  -1  -5  125.84    1.02
  -4   0  -7   11.48    0.73
  -4   1  -9   16.70    0.57
  -4   2 -13   14.02    0.84
  -3   1  -6  164.12    1.07
  -3   3 -12   53.60    0.69
  -3   4 -19    2.80    0.91
  -2   2  -6    3.15    0.67
  -2   3  -9  203.44    1.19
  -2   4 -14   66.17    0.93
  -1   4 -11   99.52    1.02
  -1   5 -19  184.47    1.52
  -1   5 -18   67.61    1.06
   0   4 -10  141.70    1.28
   0   5 -16  298.40    1.78
   1  -6   4  294.15    1.49
   2  -8   3   52.95    0.96
   2  -2   2  936.61    2.42
   2  -1   1  356.39    1.68
   2   1  -2    7.73    0.71
   3  -8   2   14.49    0.89
   3  -2   1   71.28    0.89
   3  -1   0    8.35    0.70
   4  -7   1    6.33    0.87
   4  -4   1  495.32    1.57
   4   0  -3    1.78    0.74
   4   1  -5  127.67    1.13
   5  -6  -1  129.97    0.96
   5  -5  -1   10.27    0.88
   5  -3  -2  176.11    1.00
   5  -1  -4   64.70    0.95
   5   1  -8  257.15    1.47
   5   2 -11    2.95    0.89
   6  -4  -4    3.89    0.97
   6  -3  -5   26.82    0.99
   6  -2  -6   42.09    1.02
  -5  -4  -6  274.18    1.44
  -5  -2  -8    0.63    0.78
  -5  -1 -10  191.52    1.20
  -5   0 -12    9.06    0.61
  -4  -6  -2   10.78    1.03
  -4  -5  -2  153.50    1.31
  -4  -3  -3  262.51    1.39
  -4  -2  -4   96.06    0.97
  -4   1 -10  288.30    1.28
  -4   2 -14   20.55    0.85
  -3  -4   0   31.09    0.99
  -3   0  -4    0.18    0.47
  -3   2  -9   89.88    0.91
  -3   3 -13  169.89    1.10
  -2   0  -2  801.14    2.46
  -1   5 -20    2.34    0.94
   0  -9   3   28.60    1.15
   0  -6   4  213.01    1.59
   1  -9   3   33.66    0.97
   1  -7   4  238.91    1.39
   1  -5   4   93.57    1.00
   1   4 -10  123.23    1.66
   1   5 -16    9.07    1.01
   2   2  -4  119.74    1.59
   3  -6   3   57.43    0.89
   3  -5   3  149.05    1.06
   3  -3   2    3.23    0.68
   3   1  -3   57.50    0.92
   4   4 -16   34.89    1.84
   5  -4  -1    8.62    0.61
   6  -1  -7   12.78    0.96
   6   0  -9   35.38    1.05
  -5  -5  -6   63.28    1.07
  -5  -3  -7    1.88    0.81
  -5   0 -13   24.93    0.91
  -4   2 -15    8.83    0.84
  -3   3 -14  342.31    1.40
  -2   1  -4  133.98    0.99
  -2   3 -10  208.11    1.18
  -2   4 -15   21.92    0.84
  -1  -8   3   64.91    1.48
  -1   4 -12   17.81    0.75
   0  -7   4    1.23    0.86
   0  -5   4  261.40    1.70
   0   5 -17  122.74    1.24
   2  -9   3   64.73    1.07
   2  -7   4    3.41    0.91
   2  -6   4  286.59    1.37
   2  -5   4  409.12    1.56
   2  -3   3   39.76    0.79
   2   5 -18   10.73    1.33
   3  -7   3   80.50    0.98
   3   0  -1   10.52    0.69
   3   2  -5  177.30    1.52
   3   3  -8   78.23    1.44
   4  -7   2    5.55    0.86
   4  -6   2    9.25    0.81
   4  -5   2  148.96    1.08
   4  -3   1   64.16    0.88
   4  -2   0   10.00    0.75
   4  -1  -1  133.00    1.05
   4   2  -7  150.18    1.29
   5  -6   0    1.73    0.89
   5  -5   0    3.85    0.85
   5  -3  -1   45.01    0.89
   5  -2  -2  191.04    1.18
   5   0  -5  382.91    1.57
   5   1  -7   26.65    0.91
   5   2 -10   27.76    1.14
   6  -4  -3   28.22    1.00
   6  -3  -4    3.79    0.94
   6  -2  -5  100.20    1.12
  -5  -6  -6   50.99    1.10
  -5  -2  -9    2.10    0.80
  -5  -1 -11    8.55    0.83
  -5   0 -14   25.82    0.93
  -4  -1  -6   38.45    0.63
  -4   0  -8    1.24    0.50
  -4   1 -11  171.64    1.09
  -4   2 -16   11.55    0.86
  -3  -1  -3   61.65    0.86
  -3   1  -7   46.74    0.80
  -3   2 -10  468.55    1.53
  -3   3 -15  119.17    1.04
  -2   2  -7  439.44    1.61
  -2   4 -16   46.02    0.90
  -1   2  -5  367.83    1.78
  -1   3  -8   78.83    0.94
   0   5 -19    7.30    1.08
   0   5 -18    7.80    0.87
   1  -8   4   22.39    0.87
   1  -4   4  423.79    1.78
   1   5 -17   85.34    1.35
   3  -8   3   92.40    1.07
   3  -4   3    6.14    0.72
   4   3 -10  100.63    1.50
   5  -4   0    0.93    0.82
   5  -1  -3  639.06    1.84
   5   3 -14   12.49    1.40
   6  -1  -6   51.02    1.02
   6   0  -8   91.52    1.16
  -5  -4  -7    8.75    0.85
  -5  -3  -8   37.62    0.90
  -5  -2 -10   28.49    0.88
  -5  -1 -12    5.24    0.83
  -5   0 -15    6.69    0.66
  -4  -4  -3  287.32    1.48
  -4  -3  -4  215.16    1.26
  -4  -2  -5  410.23    1.54
  -4   0  -9    4.78    0.72
  -4   1 -12    6.96    0.75
  -4   2 -18    1.64    0.89
  -4   2 -17   54.96    0.99
  -3  -7   0   16.34    1.32
  -3  -5   0   17.85    1.09
  -3  -3  -1   53.60    0.89
  -3  -2  -2  427.61    1.73
  -3   0  -5 1178.44    2.43
  -3   3 -16   35.33    0.88
  -2  -1  -1  368.80    1.86
  -2   3 -11   12.38    0.72
  -2   4 -18   53.20    0.96
  -2   4 -17   74.25    0.81
  -1   4 -13   44.59    0.85
   0  -8   4  229.89    1.69
   0   2  -4   48.29    1.10
   0   3  -7   40.36    0.98
   0   4 -11  104.34    1.13
   0   5 -20   27.61    1.00
   1   5 -18   67.53    1.32
   2  -8   4  141.92    1.17
   2  -4   4   80.23    0.90
   2   5 -19   36.52    1.50
   3  -2   2  428.18    1.55
   4  -4   2   24.45    0.60
   4   0  -2  792.38    2.11
   4   1  -4  143.58    1.16
   5  -6   1  133.12    1.14
   6  -4  -2   28.85    0.99
   6  -3  -3   83.39    1.09
   6  -2  -4   47.99    1.00
   6   1 -10   30.90    1.28
  -5  -5  -7  112.81    1.15
  -5  -3  -9   -0.04    0.81
  -5  -1 -13   57.23    0.96
  -4  -7  -3   30.25    1.17
  -4  -5  -3    9.62    0.95
  -4  -1  -7   19.98    0.74
  -4   1 -13  364.63    1.40
  -3   2 -11  153.25    1.05
  -3   3 -18    5.85    0.85
  -3   3 -17   94.83    1.02
  -2  -3   1  347.14    2.32
  -2   4 -20    4.43    0.89
  -2   4 -19   31.77    0.94
  -1   0  -1  424.43    2.51
   0  -4   4   55.94    1.07
   1  -9   4    9.77    1.07
   1   5 -19  188.26    1.71
   3  -7   4   89.93    1.01
   3  -6   4  142.25    1.07
   3  -5   4   47.09    0.82
   3  -3   3  218.97    1.17
   3  -1   1   64.57    0.86
   4  -7   3   30.13    0.91
   4  -6   3   27.20    0.84
   4  -2   1   14.50    0.74
   5  -5   1   11.21    0.63
   5  -3   0   23.72    0.83
   5  -2  -1  168.82    1.13
   5  -1  -2  159.30    1.14
   5   0  -4   60.08    0.94
   5   1  -6   89.30    1.05
   5   2  -9    1.74    0.83
   6  -1  -5   33.10    0.97
   6   0  -7    2.57    0.91
  -5  -4  -8  147.67    1.21
  -5  -2 -11    2.55    0.83
  -5  -1 -14    7.87    0.87
  -4  -6  -3   27.51    1.08
  -4   0 -10  185.06    1.11
  -4   1 -14    5.54    0.81
  -3  -6   0   21.76    1.19
  -3   1  -8  525.26    1.55
  -3   2 -12  108.25    0.96
  -3   3 -20  109.88    1.14
  -3   3 -19   27.52    0.92
  -2   1  -5  107.39    0.98
  -2   2  -8   23.29    0.73
  -2   3 -12  257.30    1.27
  -1   1  -3  103.94    1.23
  -1   3  -9  548.25    1.90
  -1   4 -14   15.02    0.74
   1  -6   5   67.12    1.06
   1  -2   3  704.28    2.51
   1   5 -20    2.64    1.11
   2  -9   4   68.71    1.08
   2  -2   3  544.62    1.87
   3  -8   4  107.68    1.11
   3   1  -2  118.29    1.11
   4  -5   3    9.87    0.57
   4  -3   2   18.74    0.58
   4  -1   0    5.30    0.71
   4   2  -6  141.16    1.23
   4   4 -15    9.69    1.60
   5  -4   1    7.18    0.81
   5   3 -13  164.05    1.73
   6  -3  -2   39.36    0.96
   6  -2  -3   78.26    1.04
   6   1  -9   12.78    1.19
  -5  -5  -8   82.35    1.10
  -5  -4  -9    0.37    0.87
  -5  -3 -10   43.09    0.93
  -5  -2 -12  123.19    1.10
  -5  -1 -15   57.20    1.01
  -4  -4  -4   14.45    0.75
  -4  -3  -5   85.08    1.08
  -4  -2  -6  146.67    1.07
  -4  -1  -8  228.36    1.18
  -4   1 -15  223.18    1.22
  -3  -1  -4  170.40    1.12
  -3   0  -6   13.43    0.70
  -2   0  -3  360.12    1.60
  -2   3 -13   77.17    0.90
  -1   4 -15   37.70    0.85
   0   4 -12  116.19    1.14
   1  -7   5   32.12    0.85
   1  -5   5   25.84    0.76
   1  -3   4   44.35    0.83
   1  -1   2  284.19    1.88
   1   4 -11  100.35    1.47
   2  -7   5   25.58    0.81
   2  -6   5  107.45    1.01
   2  -5   5  125.86    1.03
   2  -3   4    6.83    0.66
   2  -1   2    6.00    0.67
   3  -4   4  694.10    1.84
   3   0   0    0.46    0.64
   4  -4   3  276.26    1.26
   5  -6   2   23.21    0.93
   5  -5   2    1.23    0.84
   5  -2   0  163.91    1.12
   5   0  -3   14.81    0.79
   6  -4  -1  162.91    1.05
   6  -1  -4   79.27    1.06
   6   0  -6    0.37    0.89
  -5  -3 -11  109.22    1.09
  -5  -2 -13   62.31    1.00
  -4   0 -11  108.02    0.98
  -4   1 -17   47.40    0.95
  -4   1 -16    1.83    0.84
  -3   1  -9   20.68    0.73
  -3   2 -13   20.67    0.57
  -2  -6   2  106.07    2.53
  -1  -9   3   34.56    1.56
  -1   2  -6  223.69    1.39
  -1   4 -16  127.41    1.09
   0  -9   4   45.55    1.22
   1  -8   5   23.10    0.87
   2  -8   5    3.19    0.80
   3  -6   5   14.99    0.78
   3   2  -4   10.72    0.85
   4  -7   4   32.83    0.92
   4  -6   4  213.56    1.22
   4   0  -1    0.86    0.71
   4   1  -3  655.47    2.06
   4   3  -9  132.77    1.48
   5  -4   2   10.35    0.83
   5  -3   1   42.29    0.68
   5  -1  -1   22.11    0.82
   5   1  -5   58.68    0.93
   5   2  -8    0.82    0.82
   5   3 -12   98.06    1.61
   6  -3  -1   17.03    0.91
   6  -2  -2   49.48    0.98
   6   1  -8   84.67    1.34
  -5  -5  -9  214.91    1.39
  -5  -4 -10    6.18    0.89
  -5  -2 -14    5.57    0.90
  -4  -5  -4  184.33    1.42
  -4  -2  -7  153.50    1.07
  -4  -1  -9   19.52    0.75
  -4   0 -12  147.20    1.05
  -4   1 -18   47.17    0.98
  -3  -4  -1   72.29    1.01
  -3  -2  -3   40.62    0.79
  -3   2 -14   16.04    0.56
  -2   2  -9   23.20    0.72
  -2   3 -14  260.83    1.27
  -1   3 -10   22.69    0.74
  -1   4 -18    7.98    0.98
  -1   4 -17  159.12    1.17
   0   4 -13   65.36    1.07
   2  -4   5  112.88    0.99
   2   1  -1  364.55    2.00
   3  -8   5   10.53    0.89
   3  -7   5   43.41    0.90
   3  -5   5   90.93    0.92
   3  -3   4  114.98    0.97
   3  -2   3   39.82    0.77
   3   3  -7   69.15    1.38
   4  -5   4  180.76    1.12
   4  -3   3  253.36    1.23
   4  -2   2    8.26    0.72
   4  -1   1  134.31    1.04
   5  -6   3   54.52    0.99
   6  -4   0   79.65    1.10
   6  -1  -3  158.32    1.21
   6   0  -5    3.83    0.89
  -5  -5 -10   22.97    0.99
  -5  -4 -11   52.37    1.01
  -5  -3 -12   97.60    0.90
  -5  -2 -15    2.83    0.93
  -4  -7  -4   33.54    1.18
  -4  -6  -4  218.80    1.60
  -4  -4  -5   32.94    0.97
  -4  -3  -6  163.78    1.13
  -4   0 -13   63.81    0.91
  -3  -3  -2    2.90    0.65
  -3  -1  -5   32.08    0.76
  -3   0  -7  321.00    1.35
  -3   1 -10  377.04    1.31
  -3   2 -16   44.45    0.85
  -3   2 -15   12.03    0.55
  -2   1  -6  777.28    2.12
  -2   3 -15    8.17    0.74
  -1   4 -21   68.32    1.07
  -1   4 -20   14.10    0.90
  -1   4 -19    3.11    0.81
   0  -7   5   19.50    0.94
   0  -6   5   78.66    1.20
   0   1  -2  230.03    2.81
   0   3  -8   87.02    1.17
   1  -9   5    4.28    1.07
   1  -4   5  167.06    1.21
   2  -9   5   43.65    1.02
   2   0   1   57.62    0.94
   3  -1   2  116.35    1.01
   4  -4   4   12.91    0.76
   4   2  -5  386.56    1.79
   4   4 -14   26.63    1.80
   5  -5   3  123.11    1.09
   5  -3   2  184.88    1.15
   5  -2   1  176.11    1.13
   5   0  -2   78.26    0.96
   6  -3   0   23.88    0.93
   6   1  -7   11.87    1.12
  -5  -3 -13  156.58    1.03
  -4  -2  -8  142.84    1.06
  -4  -1 -10  289.32    1.17
  -4   0 -14   39.36    0.86
  -3  -8  -1  105.81    1.88
  -3   1 -11   26.66    0.77
  -3   2 -19   13.23    0.88
  -3   2 -18   53.77    0.93
  -3   2 -17   74.32    0.95
  -2  -1  -2    7.21    0.67
  -2   2 -10  124.22    0.99
  -2   3 -17   -0.36    0.76
  -2   3 -16   57.71    0.71
  -1   3 -11  182.22    1.19
   0   4 -14   15.72    0.78
   1   4 -12   19.36    1.10
   2  -7   6   26.80    0.82
   2  -6   6  316.62    1.43
   3  -4   5  311.76    1.33
   4  -7   5   16.13    0.90
   4  -6   5    5.37    0.82
   5  -4   3   10.00    0.83
   5  -1   0    2.12    0.76
   5   1  -4   70.23    0.99
   5   2  -7    0.06    0.81
   5   3 -11  105.84    1.47
   6  -4   1  168.58    1.26
   6  -2  -1    5.85    0.64
   6   0  -4    3.69    0.88
  -5  -4 -12    7.56    0.68
  -4  -5  -5   21.34    1.00
  -4  -1 -11  183.37    1.11
  -4   0 -16   30.85    0.89
  -4   0 -15   41.27    0.69
  -3  -5  -1   62.71    1.14
  -3   0  -8   17.34    0.72
  -3   2 -20   22.94    0.69
  -2   0  -4    7.44    0.50
  -2   3 -21   56.94    1.01
  -2   3 -20   81.40    1.03
  -2   3 -19   74.17    0.99
  -2   3 -18  112.63    1.05
  -1  -7   4  245.16    2.54
  -1  -6   4  296.41    2.89
   0  -8   5    3.96    0.98
   0  -5   5   46.71    1.07
   0   4 -15   83.32    1.16
   1  -7   6   15.23    0.96
   1  -6   6  541.13    2.02
   1   3  -7   98.72    1.77
   2  -8   6  170.57    1.27
   2  -5   6   20.58    0.75
   2  -2   4  123.08    1.05
   3  -7   6   93.60    1.03
   3  -6   6  273.95    1.30
   3   0   1   10.80    0.69
   3   1  -1   60.47    0.91
   4  -5   5   20.36    0.80
   4  -3   4  213.44    1.16
   4  -2   3   41.29    0.81
   4   0   0  912.35    2.13
   4   1  -2  374.88    1.60
   4   3  -8  182.80    1.62
   5  -6   4   35.55    0.97
   5  -5   4   15.19    0.88
   6  -1  -2    8.59    0.90
  -4  -7  -5   16.67    1.14
  -4  -6  -5    4.33    1.01
  -4  -4  -6    2.85    0.75
  -4  -3  -7   59.79    0.89
  -4  -2  -9   76.47    0.92
  -4  -1 -12    6.95    0.78
  -4   0 -19    9.40    0.94
  -4   0 -18   87.08    1.06
  -4   0 -17   92.37    0.85
  -3  -2  -4   11.33    0.69
  -3  -1  -6  167.46    1.10
  -3   1 -12  219.18    1.04
  -2   1  -7    5.85    0.66
  -2   2 -11  195.28    1.13
  -1   1  -4    6.24    0.74
  -1   2  -7  531.73    1.96
  -1   3 -12   56.42    0.86
   1  -8   6   87.14    1.22
   1   0   1  413.96    2.50
   2  -3   5   69.78    0.88
   3  -8   6   79.34    1.07
   3  -5   6    3.67    0.74
   3  -3   5  159.19    1.07
   3  -2   4   11.73    0.70
   4  -4   5   33.77    0.83
   4  -1   2  377.95    1.46
   5  -3   3   41.97    0.90
   5  -2   2  198.48    1.17
   5   0  -1    5.63    0.77
   5   2  -6   36.79    1.09
   6  -4   2   30.70    1.00
   6  -3   1   17.62    0.68
   6  -2   0   32.61    0.95
   6   1  -6   49.34    1.03
  -4  -2 -10   79.59    0.92
  -4  -1 -13  357.04    1.39
  -3  -7  -1    8.38    1.17
  -3  -6  -1  444.32    2.30
  -3  -4  -2  138.80    1.29
  -3  -3  -3  219.92    1.40
  -3   0  -9    4.96    0.70
  -3   1 -13  294.81    1.17
  -2   2 -12   38.98    0.79
   0   3  -9  143.28    1.32
   0   4 -17   36.45    1.05
   0   4 -16  191.69    1.31
   1  -5   6  132.67    1.13
   2  -9   6   20.95    0.98
   2  -4   6  143.26    1.06
   2  -1   3  321.63    1.48
   3  -1   3   58.05    0.84
   3   2  -3   35.40    0.97
   4  -7   6   23.72    0.93
   4  -6   6  172.42    1.16
   4   2  -4   94.72    1.06
   5  -6   5    1.47    0.89
   5  -4   4  158.76    1.13
   5  -1   1   25.87    0.81
   5   1  -3  619.66    1.95
   5   3 -10   40.71    1.21
   6  -1  -1    4.06    0.87
   6   0  -3   38.88    0.97
   6   2  -9    8.76    0.98
  -4  -5  -6    8.26    0.80
  -4  -4  -7    6.99    0.76
  -4  -3  -8  173.92    1.14
  -4  -1 -14    5.65    0.81
  -3   1 -15  238.12    1.20
  -3   1 -14   18.91    0.59
  -2  -4   1  340.16    2.47
  -2  -2  -1  133.48    1.26
  -1  -8   4   20.50    1.49
  -1   3 -13  192.32    1.19
   0  -9   5    7.60    1.10
   0   4 -21    8.65    1.11
   0   4 -20   -0.14    1.05
   0   4 -19   33.74    1.09
   0   4 -18    7.97    0.83
   1  -9   6   38.41    1.20
   1  -3   5   70.08    0.93
   1  -2   4  226.01    1.49
   1   4 -13   44.49    1.08
   2  -7   7  332.56    1.62
   3  -4   6  248.08    1.22
   4  -5   6    8.67    0.78
   4   0   1    0.16    0.71
   4   1  -1  137.47    1.11
   4   4 -13   63.82    2.13
   5  -5   5   34.44    0.93
   6  -4   3   31.35    1.01
   6  -3   2   38.56    0.98
   6  -2   1    7.52    0.89
   6   1  -5   33.78    1.00
  -4  -7  -6   21.84    1.18
  -4  -6  -6  173.20    1.47
  -4  -3  -9  130.15    1.06
  -4  -2 -11   49.07    0.87
  -4  -1 -17   42.67    0.96
  -4  -1 -16    1.59    0.85
  -4  -1 -15  225.42    1.08
  -3  -2  -5  178.67    1.15
  -3  -1  -7   44.32    0.79
  -3   0 -10  164.29    1.07
  -3   1 -17   18.14    0.82
  -3   1 -16   27.88    0.82
  -2  -3   0    0.44    0.76
  -2   0  -5  109.36    1.01
  -2   1  -8  225.34    1.13
  -2   2 -13   42.70    0.81
  -1   0  -2  134.18    1.49
  -1   2  -8  143.04    1.11
  -1   3 -14  133.44    1.05
   2  -8   7   15.10    0.88
   2  -6   7   66.90    0.92
   3  -8   7   20.42    0.94
   3  -7   7    7.74    0.84
   3  -6   7    8.90    0.77
   4  -3   5   81.14    0.76
   4  -2   4   96.64    0.80
   4   3  -7   58.15    1.16
   5  -4   5   11.37    0.86
   5  -3   4  147.82    1.10
   5  -2   3  154.44    1.11
   5   0   0    0.06    0.76
   5   2  -5    4.24    0.98
   5   3  -9    0.36    1.03
   6  -1   0   27.97    0.92
   6   0  -2  122.83    1.15
   6   2  -8   23.72    1.03
  -4  -5  -7   24.89    0.86
  -4  -4  -8    4.56    0.78
  -4  -2 -12   30.33    0.83
  -4  -1 -19   -0.21    0.95
  -4  -1 -18   47.33    0.76
  -3   0 -11  357.73    1.38
  -3   1 -21    1.65    0.65
  -3   1 -20  224.73    1.11
  -3   1 -19   53.79    0.75
  -3   1 -18  164.99    0.96
  -2  -9   1   13.76    2.21
  -2  -1  -3  325.33    1.63
  -2   2 -15  131.81    1.03
  -2   2 -14   78.20    0.75
  -1   3 -15  206.83    1.22
   0  -4   5   33.95    0.99
   1  -4   6  580.22    2.03
   1  -1   3  109.63    1.28
   1   4 -14   14.30    0.92
   2  -5   7   33.25    0.80
   2   0   2  787.53    2.45
   2   1   0    8.03    0.86
   2   4 -12  221.60    2.40
   3  -5   7  257.30    1.28
   3   0   2   24.83    0.76
   3   1   0    7.60    0.67
   3   3  -6   26.83    1.11
   4  -7   7  133.27    1.16
   4  -6   7    0.77    0.83
   4  -4   6    2.85    0.53
   4  -1   3  631.69    1.71
   5  -6   6   47.90    1.03
   5  -1   2  152.78    1.10
   5   1  -2  154.54    1.18
   6  -3   3   85.48    1.07
   6   1  -4   76.26    1.07
  -4  -6  -7    2.19    1.03
  -4  -3 -10   97.76    0.99
  -4  -2 -14   20.66    0.84
  -4  -2 -13   11.57    0.58
  -3  -5  -2   27.64    0.85
  -3  -3  -4  109.37    1.03
  -3  -1  -8  538.54    1.65
  -3   0 -12   24.20    0.79
  -2   1  -9    5.36    0.66
  -2   2 -22   37.69    0.98
  -2   2 -21   69.66    1.02
  -2   2 -17  162.36    1.11
  -2   2 -16   59.21    0.88
  -1   3 -22   27.35    0.98
  -1   3 -21   46.80    0.97
  -1   3 -18   11.20    0.80
  -1   3 -17   99.26    1.00
  -1   3 -16    8.23    0.75
   0  -7   6    2.49    0.91
   0   3 -10   15.43    0.72
   1  -7   7    0.94    0.75
   1  -6   7   25.89    0.97
   2  -3   6   22.62    0.73
   2  -2   5  793.29    2.16
   3  -3   6   26.68    0.59
   3  -2   5  176.36    1.00
   4  -5   7   26.23    0.83
   4   2  -3   39.79    0.87
   5  -5   6   61.26    1.00
   6  -2   2   44.13    0.74
   6   0  -1    0.33    0.86
   6   2  -7   62.91    1.12
  -4  -7  -7  138.02    1.31
  -4  -5  -8   30.06    0.88
  -4  -4  -9   28.00    0.86
  -4  -3 -11   44.38    0.89
  -4  -2 -16   10.74    0.85
  -4  -2 -15    8.52    0.84
  -3  -8  -2   15.17    1.14
  -3  -4  -3    5.91    0.72
  -3  -2  -6   29.16    0.76
  -3   0 -13   30.66    0.79
  -2   0  -6    2.54    0.66
  -2   1 -10   26.58    0.73
  -2   2 -20    0.43    0.58
  -2   2 -19   10.58    0.60
  -2   2 -18    1.32    0.55
  -1  -5   4   89.48    2.33
  -1   1  -5   67.71    0.99
  -1   2  -9   10.50    0.66
  -1   3 -20   30.83    0.91
  -1   3 -19   62.67    0.95
   0  -6   6  374.38    2.08
   1  -8   7   28.84    0.92
   1   4 -16  118.82    1.33
   1   4 -15   38.32    0.91
   2  -4   7  137.29    1.05
   3  -7   8    9.38    0.83
   3  -4   7   56.70    0.84
   3  -1   4  161.73    1.09
   4  -3   6  162.94    1.08
   4  -2   5  384.42    1.43
   4   0   2  789.16    2.02
   4   1   0    5.82    0.72
   5  -4   6  272.07    1.31
   5  -3   5    2.31    0.58
   5  -2   4   87.09    0.97
   5   0   1    3.10    0.77
   5   2  -4   91.11    1.07
   5   3  -8   37.10    1.16
   6  -1   1    3.34    0.87
   6   1  -3  152.12    1.24
  -4  -6  -8   75.81    1.08
  -4  -4 -10   37.37    0.88
  -4  -3 -12   43.08    0.89
  -4  -2 -18    1.55    0.92
  -4  -2 -17   54.11    0.77
  -3  -7  -2  156.43    1.57
  -3  -6  -2   16.73    0.98
  -3  -1  -9   19.17    0.75
  -3   0 -15   44.93    0.86
  -3   0 -14    0.82    0.73
   0  -8   6  256.55    1.88
   0   3 -11  172.60    1.35
   1  -5   7  495.91    1.88
   1   4 -21   67.72    1.13
   1   4 -20   14.75    1.11
   1   4 -19    3.36    1.00
   1   4 -18    7.68    1.01
   1   4 -17  148.80    1.43
   2  -7   8   10.96    0.82
   2  -6   8  143.15    1.11
   2  -1   4  127.14    0.97
   3  -8   8   15.70    0.95
   3  -6   8   40.09    0.68
   3   2  -2  418.70    1.99
   4  -7   8   18.34    0.94
   4  -6   8   72.79    1.00
   4  -4   7    7.83    0.77
   4  -1   4  148.03    1.08
   4   3  -6  162.43    1.51
   4   4 -12   30.82    1.87
   5  -1   3  612.28    1.75
   5   1  -1   24.52    0.84
   6  -3   4    3.26    0.64
   6  -2   3   79.29    1.04
   6   2  -6   39.41    1.04
  -4  -7  -8   19.14    0.99
  -4  -5  -9   15.60    0.86
  -4  -4 -11   94.55    1.03
  -4  -3 -14   17.04    0.87
  -4  -3 -13   35.61    0.69
  -3  -3  -5  159.08    1.13
  -3  -2  -7  198.98    1.16
  -3  -1 -10  364.51    1.40
  -3   0 -21   58.31    1.01
  -3   0 -20    1.16    0.87
  -3   0 -19   14.61    0.87
  -3   0 -18   17.45    0.85
  -3   0 -17  124.55    1.05
  -3   0 -16   51.92    0.90
  -2  -2  -2  930.92    2.79
  -2  -1  -4  127.72    1.10
  -2   1 -11  226.73    1.19
  -1   2 -10  491.29    1.74
   1  -9   7  117.35    1.30
   2  -8   8   53.21    1.02
   2   4 -13   82.35    1.60
   3  -5   8   54.56    0.70
   4  -5   8   29.73    0.85
   5  -5   7  101.64    0.89
   5  -3   6    4.68    0.83
   6  -1   2    6.26    0.87
   6   0   0  156.26    1.20
  -4  -6  -9   28.72    0.95
  -4  -5 -10    4.96    0.86
  -4  -4 -12   32.42    0.90
  -4  -3 -17    7.41    0.92
  -4  -3 -16   50.70    0.98
  -4  -3 -15   32.75    0.94
  -3  -5  -3  150.32    1.34
  -3  -4  -4  689.25    2.20
  -3  -1 -11   24.24    0.78
  -2   0  -7  233.21    1.26
  -2   1 -12   11.12    0.72
  -1  -9   4    9.92    1.89
   0  -5   6   52.79    1.11
   0   2  -6   44.16    0.94
   0   3 -12  114.49    1.17
   1  -3   6  100.27    1.03
   1   3  -8   78.55    1.42
   2  -5   8  168.25    1.15
   3  -3   7   66.76    0.72
   3  -2   6   27.47    0.58
   3   0   3 1067.38    2.38
   3   1   1   59.12    0.87
   4  -3   7   59.50    0.87
   4  -2   6  144.27    1.05
   4   0   3   -0.11    0.72
   4   2  -2    6.81    0.74
   5  -4   7    9.04    0.87
   5  -2   5    6.98    0.58
   5   0   2   74.40    0.95
   5   1   0    0.84    0.76
   5   2  -3  152.19    1.21
   5   3  -7    3.48    1.01
   6  -3   5   25.24    0.97
   6  -2   4   43.90    0.98
   6   1  -2    5.34    0.89
   6   2  -5  101.08    1.21
  -4  -6 -10    4.81    0.91
  -4  -5 -11   75.68    1.03
  -4  -4 -14   26.09    0.92
  -4  -4 -13   69.53    0.99
  -3  -2  -8   41.93    0.81
  -3  -1 -12  202.04    1.15
  -2  -5   1   90.75    1.53
  -2   1 -13  548.42    1.64
  -1   1  -6  391.79    1.78
  -1   2 -11   58.74    0.85
   0  -9   6   10.13    1.11
   1  -7   8   60.10    1.12
   1  -4   7  299.24    1.58
   1  -2   5  361.90    1.76
   2  -3   7  166.17    1.11
   2  -2   6    3.78    0.68
   3  -8   9   43.30    1.03
   3  -7   9    3.55    0.84
   3  -6   9   63.52    0.95
   3  -4   8  138.64    0.90
   3  -1   5   30.90    0.77
   4  -6   9   25.59    0.92
   4  -4   8    3.97    0.76
   4  -1   5  123.54    1.02
   4   1   1  131.23    1.08
   5  -5   8   73.74    1.04
   5  -1   4   64.70    0.75
   6  -1   3  150.15    1.18
   6   0   1    0.07    0.86
  -4  -6 -11  153.27    1.28
  -4  -5 -12  207.22    1.29
  -4  -4 -16   34.93    1.00
  -4  -4 -15    8.43    0.90
  -3  -8  -3   91.50    1.44
  -3  -6  -3   56.92    1.12
  -3  -3  -6   26.33    0.77
  -3  -1 -13  286.81    1.27
  -2   0  -8  295.71    1.35
  -2   1 -22   35.37    0.73
  -2   1 -21   11.80    0.88
  -2   1 -20  134.03    1.10
  -2   1 -19   18.83    0.84
  -2   1 -16   70.06    0.89
  -2   1 -15  329.90    1.34
  -2   1 -14  149.62    0.92
  -1   0  -3  868.44    3.06
  -1   2 -12  519.36    1.73
   0  -1   2  223.37    2.76
   0   3 -22   37.84    0.98
   0   3 -13   22.26    0.77
   1  -8   8    0.54    1.00
   1  -6   8   34.11    0.85
   2  -7   9  156.96    1.20
   2  -4   8  100.70    0.97
   2   0   3  344.98    1.58
   2   4 -14   66.76    1.39
   3  -5   9  359.84    1.43
   3   3  -5  154.46    1.62
   4  -5   9   13.31    0.84
   4   3  -5   82.78    1.23
   5  -3   7    3.23    0.82
   5  -2   6   34.47    0.88
   6  -3   6   16.84    0.97
   6   1  -1    2.08    0.90
   6   2  -4   41.95    1.23
  -4  -6 -12    6.86    0.96
  -4  -5 -14  221.21    1.35
  -4  -5 -13   61.30    0.81
  -3  -7  -3   82.40    1.29
  -3  -4  -5  303.36    1.57
  -3  -2  -9   81.24    0.91
  -3  -1 -21    1.76    0.67
  -3  -1 -20  236.24    1.29
  -3  -1 -19   57.76    0.96
  -3  -1 -18  167.53    1.14
  -3  -1 -17   19.51    0.84
  -3  -1 -16   29.32    0.84
  -3  -1 -15  238.31    1.21
  -3  -1 -14   19.05    0.59
  -2  -3  -1  327.64    1.86
  -2  -1  -5  104.63    1.01
  -2   1 -18   18.63    0.59
  -2   1 -17   98.49    0.80
  -1   2 -22   53.62    0.99
  -1   2 -21    6.88    0.85
  -1   2 -13   55.43    0.85
   0   3 -21   98.86    1.10
   0   3 -20   86.56    1.05
   0   3 -19   36.04    1.05
   0   3 -15   89.33    0.99
   0   3 -14  167.59    1.19
   1   0   2  131.10    1.49
   2  -8   9    6.57    0.89
   2  -6   9   35.21    0.85
   2  -1   5  107.03    1.00
   2   1   1  346.40    1.82
   2   4 -20    5.22    1.11
   2   4 -15   21.54    1.19
   3  -3   8   71.87    0.89
   3   2  -1   66.53    1.07
   4   2  -1   13.01    0.92
   5  -4   8  137.84    0.94
   5  -1   5   57.53    0.90
   5   0   3   13.21    0.59
   5   1   1   21.75    0.81
   5   2  -2  182.81    1.27
   5   3  -6    5.13    1.00
   6  -2   5   97.69    0.88
   6   0   2  122.44    1.13
  -3  -5  -4   44.87    0.89
  -3  -3  -7   69.49    0.90
  -3  -2 -10  456.63    1.52
  -2  -4   0  348.66    2.17
  -2  -2  -3  527.35    2.04
  -2   0  -9    7.08    0.68
  -1   1  -7  167.16    1.22
  -1   2 -20    0.92    0.80
  -1   2 -19    6.65    0.79
  -1   2 -18  129.91    1.04
  -1   2 -17   33.17    0.82
  -1   2 -16  179.10    1.13
  -1   2 -15   27.08    0.79
  -1   2 -14   33.43    0.79
   0   3 -18  188.32    1.23
   0   3 -17   58.17    0.90
   0   3 -16   61.79    0.91
   1  -9   8  143.74    1.57
   1  -5   8   18.48    0.78
   1  -1   4    6.47    0.76
   2  -5   9  181.37    1.17
   2   4 -19   30.10    1.17
   2   4 -18   49.95    1.22
   2   4 -17   73.53    1.28
   2   4 -16   45.22    1.16
   3  -7  10    0.55    0.86
   3  -4   9   11.30    0.73
   3  -2   7  191.83    1.02
   3   0   4    0.19    0.69
   3   1   2  116.49    1.03
   4  -4   9   26.90    0.83
   4  -3   8  164.09    0.95
   4  -2   7  139.53    0.90
   4   0   4   25.74    0.78
   4   1   2  360.77    1.50
   4   4 -11   90.64    2.26
   5  -5   9  193.33    1.26
   6  -1   4   71.22    1.04
   6   1   0   28.83    0.95
   6   2  -3   76.56    1.29
  -3  -8  -4  104.26    1.44
  -3  -6  -4  138.04    1.33
  -3  -2 -11  150.29    1.05
  -2   0 -10 1262.86    2.44
   0  -8   7    1.84    1.13
   0  -7   7  188.43    1.65
   0  -3   5  201.93    1.75
   3  -6  10    9.00    0.83
   3  -1   6  159.46    1.07
   4  -6  10    4.64    0.63
   4  -1   6   38.27    0.84
   5  -4   9    0.02    0.87
   5  -3   8   37.63    0.91
   5  -2   7    1.08    0.81
   5   0   4   60.24    0.92
   6  -3   7   49.23    1.06
   6  -2   6   40.93    1.01
  -3  -7  -4   85.23    1.28
  -3  -5  -5   85.37    1.13
  -3  -4  -6  240.03    1.31
  -3  -3  -8   72.18    0.92
  -3  -2 -20   24.75    0.96
  -3  -2 -13   23.20    0.77
  -3  -2 -12   99.91    0.96
  -2  -8   1   85.40    1.84
  -2  -6   1  470.87    2.98
  -2  -1  -6  741.35    2.11
  -2   0 -22   57.86    1.01
  -2   0 -11    1.44    0.68
   0  -6   7   17.98    0.97
   0  -4   6  356.47    2.08
   1   3  -9  531.92    2.68
   2  -7  10    5.40    1.01
   2  -3   8  181.45    1.14
   2  -2   7  434.73    1.60
   3  -5  10   55.89    0.90
   4  -5  10    5.10    0.59
   4   3  -4  204.25    1.57
   5  -1   6   86.75    0.96
   5   1   2  157.51    1.14
   5   2  -1  165.15    1.21
   5   3  -5    3.28    0.81
   6  -1   5   30.94    0.97
   6   0   3   34.02    0.95
   6   3  -7   51.30    1.14
  -3  -3  -9   40.02    0.83
  -3  -2 -19   11.31    0.66
  -3  -2 -18   53.00    0.95
  -3  -2 -17   73.23    0.97
  -3  -2 -16   44.71    0.89
  -3  -2 -15   11.84    0.79
  -3  -2 -14   13.49    0.58
  -2   0 -21   16.60    0.87
  -2   0 -20    2.54    0.81
  -2   0 -12  873.97    2.00
  -1   1  -8  620.31    2.01
   0   1  -3  461.70    3.20
   1  -8   9  121.63    1.39
   1  -7   9   26.28    0.89
   1  -3   7  102.34    1.02
   2  -8  10    6.90    0.90
   2  -6  10    9.98    0.77
   2  -4   9  201.55    1.20
   2   0   4    7.79    0.69
   3  -3   9   39.40    0.80
   3  -2   8   41.91    0.82
   4  -4  10   38.36    0.87
   4  -3   9  125.73    0.87
   4  -2   8  137.41    1.04
   4   0   5   12.22    0.74
   4   2   0   10.44    0.74
   5  -5  10   20.16    0.71
   5   4 -12    8.69    1.50
   6  -2   7   59.77    1.04
   6   1   1    3.47    0.62
   6   2  -2   45.56    1.01
  -3  -8  -5    9.38    1.12
  -3  -6  -5   13.90    0.82
  -3  -5  -6    4.46    0.89
  -3  -4  -7   56.05    0.72
  -3  -3 -10   51.45    0.84
  -2  -7   1   14.19    1.26
  -2  -3  -2   35.38    0.95
  -2  -2  -4  117.53    1.07
  -2  -1  -7    6.64    0.68
  -2   0 -19    9.41    0.59
  -2   0 -18  165.17    1.09
  -2   0 -17   34.31    0.83
  -2   0 -16  458.75    1.50
  -2   0 -15   22.10    0.77
  -2   0 -14   24.94    0.78
  -2   0 -13    8.56    0.52
  -1   0  -4   31.01    0.95
  -1   1 -23   22.09    0.93
   0  -9   7    1.10    1.24
   1  -6   9  193.01    1.32
   1  -4   8  280.91    1.46
   1  -2   6  214.00    1.37
   1   3 -22   24.86    0.97
   2  -5  10   50.88    0.87
   2  -1   6  750.33    2.09
   3  -7  11    4.80    0.89
   3  -6  11  190.32    1.23
   3  -4  10   42.43    0.84
   3   0   5 1109.99    2.39
   3   2   0  620.43    2.18
   3   3  -4  106.73    1.38
   4  -6  11  138.91    1.19
   4  -1   7   17.41    0.80
   4   1   3  637.59    1.88
   4   4 -10   35.93    1.74
   5  -4  10    4.99    0.89
   5  -3   9    0.62    0.59
   5  -2   8    0.27    0.81
   5   0   5  381.66    1.45
   5   2   0  168.85    1.20
   5   3  -4  150.95    1.41
   6  -1   6   47.11    1.00
   6   0   4    3.26    0.87
   6   3  -6   19.01    1.00
  -3  -7  -5   41.96    0.97
  -3  -4  -8  141.68    1.08
  -3  -3 -20  105.05    1.13
  -3  -3 -19   27.23    0.94
  -3  -3 -18    4.49    0.87
  -3  -3 -12   56.77    0.86
  -3  -3 -11  237.81    1.10
  -1   1 -22   92.19    1.06
  -1   1  -9   95.49    0.85
   0  -5   7   59.20    1.13
   0  -2   4   47.57    1.09
   0   2 -23   99.58    1.14
   1   3 -21   48.34    1.02
   1   3 -10   22.51    0.93
   2   1   2    7.27    0.69
   3  -5  11  214.13    1.23
   3  -1   7   43.96    0.81
   3   1   3   52.75    0.85
   3   4 -18   15.43    1.32
   3   4 -13   11.11    1.50
   4  -5  11   71.91    0.99
   5  -1   7   25.81    0.85
   5   1   3  618.32    1.83
   5   4 -11   48.68    1.71
   6   1   2    7.03    0.87
   6   2  -1    5.90    0.89
  -3  -8  -6   78.63    1.34
  -3  -6  -6  262.11    1.46
  -3  -5  -7  251.14    1.35
  -3  -4  -9    9.02    0.75
  -3  -3 -17   84.63    1.00
  -3  -3 -16   36.15    0.88
  -3  -3 -15  122.52    1.03
  -3  -3 -14  331.27    1.35
  -3  -3 -13  156.85    0.94
  -2  -9   0    1.99    1.43
  -2  -5   0   15.10    1.05
  -2  -1 -22   37.67    0.96
  -2  -1  -8  224.19    1.12
  -1   1 -21   14.48    0.62
  -1   1 -20  271.86    1.31
  -1   1 -10  477.11    1.69
   0   2 -22    9.37    0.87
   1  -5   9  564.50    1.98
   1   3 -20   30.42    0.91
   2  -3   9  202.16    1.18
   2   2  -1  129.92    1.40
   3   4 -17   37.63    1.41
   4  -4  11   93.72    0.99
   4  -3  10   93.72    0.97
   4  -2   9   70.28    0.91
   4   0   6    8.03    0.74
   4   2   1   13.06    0.75
   4   3  -3  243.30    1.54
   5  -3  10   40.29    0.94
   6  -2   8   25.27    0.98
   6   0   5    3.31    0.87
   6   3  -5   23.92    1.00
  -3  -7  -6   94.03    1.13
  -3  -5  -8   54.79    0.92
  -3  -4 -11   34.25    0.84
  -3  -4 -10   43.45    0.84
  -2  -4  -1  332.55    1.89
  -2  -2  -5  786.23    2.23
  -2  -1 -21   12.38    0.89
  -2  -1 -20  138.21    1.09
  -2  -1  -9    4.66    0.66
  -1   1 -19    6.30    0.77
  -1   1 -18  170.81    1.10
  -1   1 -12  130.40    1.01
  -1   1 -11  102.93    0.96
   0   2 -21  115.61    1.12
   0   2 -20    4.85    0.80
   0   2  -9   11.67    0.70
   1   3 -19   65.24    1.01
   1   3 -18   12.37    0.98
   1   3 -11  174.21    1.51
   2  -8  11   13.25    0.94
   2  -7  11  168.51    1.28
   2  -6  11   95.02    1.02
   2  -4  10   53.87    0.88
   2  -2   8   17.65    0.73
   3  -7  12  112.67    1.17
   3  -3  10   46.89    0.84
   3  -2   9   82.36    0.90
   3   4 -16   26.16    1.32
   3   4 -15   21.45    1.40
   3   4 -14   20.56    1.46
   4  -6  12    6.17    0.66
   4  -1   8  220.52    1.19
   4   1   4  140.78    1.08
   5  -4  11   48.70    0.99
   5  -2   9    2.02    0.59
   5   0   6   16.83    0.82
   5   1   4   68.58    0.95
   5   2   1  165.80    1.19
   5   3  -3   41.76    0.96
   5   4 -10    4.38    1.41
   6  -1   7   10.87    0.92
   6   1   3  154.16    1.20
   6   2   0   31.19    0.96
  -3  -8  -7   20.04    0.98
  -3  -7  -7    8.77    0.87
  -3  -6  -7    8.73    0.82
  -3  -5  -9  355.44    1.49
  -3  -4 -18   15.56    0.68
  -3  -4 -17   38.44    0.95
  -3  -4 -16   26.42    0.90
  -3  -4 -15   22.11    0.88
  -3  -4 -14   20.61    0.85
  -3  -4 -13   12.31    0.81
  -3  -4 -12    1.74    0.76
  -2  -3  -3   39.84    0.95
  -2  -1 -19   21.39    0.84
  -2  -1 -18   20.12    0.82
  -2  -1 -10   25.13    0.73
  -1   1 -17   38.69    0.82
  -1   1 -16  118.86    0.98
  -1   1 -15   93.60    0.93
  -1   1 -14  318.26    1.35
  -1   1 -13  161.45    1.08
   0  -7   8    0.33    1.07
   0   2 -19   19.98    0.82
   0   2 -10   87.93    0.99
   1  -7  10   30.40    1.06
   1  -1   5   69.08    1.00
   1   0   3  866.66    3.07
   1   3 -17  103.15    1.08
   1   3 -16    8.68    0.92
   1   3 -13  175.67    1.42
   1   3 -12   55.64    1.07
   2   0   5  104.19    1.01
   3  -6  12   34.98    0.91
   3  -4  11   35.02    0.64
   3   0   6   12.06    0.73
   3   2   1   66.84    1.03
   4  -5  12  192.98    1.24
   5  -1   8  242.79    1.11
   6  -2   9    7.57    0.96
   6   3  -4    2.80    0.92
  -3  -8  -8   15.91    0.98
  -3  -7  -8    9.31    0.88
  -3  -6  -8   40.93    0.90
  -3  -5 -10   58.04    0.94
  -2  -2 -22   36.14    0.98
  -2  -2  -6    3.34    0.66
  -2  -1 -17   98.77    0.97
  -2  -1 -16   70.56    0.88
  -2  -1 -15  323.83    1.32
  -2  -1 -14  154.05    1.05
  -2  -1 -13  530.20    1.60
  -2  -1 -12   13.39    0.72
  -2  -1 -11  217.92    1.06
  -1   0 -23  281.52    1.38
   0  -8   8    2.70    1.16
   0   2 -18    1.27    0.73
   0   2 -17    0.66    0.71
   0   2 -11   21.26    0.73
   1  -8  10    3.91    0.85
   1  -6  10   56.24    0.96
   1  -4   9  119.02    1.07
   1  -3   8   77.54    0.94
   1   3 -15  191.23    1.32
   1   3 -14  124.49    1.15
   2  -5  11   26.64    0.81
   2  -1   7    5.99    0.68
   3  -5  12    4.42    0.78
   3  -1   8  507.23    1.53
   3   1   4  153.60    1.10
   3   3  -3  204.09    1.69
   4  -4  12   29.78    0.88
   4  -3  11   40.88    0.87
   4  -2  10   75.63    0.93
   4   0   7   11.06    0.75
   4   2   2    5.30    0.86
   4   3  -2   19.27    0.94
   4   4  -9   25.30    1.52
   5  -4  12    7.85    0.93
   5  -3  11   98.49    1.07
   5  -2  10   26.69    0.90
   5   0   7  286.48    1.32
   5   3  -2  179.63    1.46
   6  -1   8   82.99    1.07
   6   0   6    0.86    0.63
   6   1   4   76.37    1.05
   6   2   1    6.53    0.88
  -3  -8  -9   45.17    1.09
  -3  -7  -9    3.07    0.86
  -3  -6 -10    8.27    0.85
  -3  -6  -9   62.15    0.97
  -3  -5 -17   29.52    0.75
  -3  -5 -16   24.71    0.95
  -3  -5 -15   56.64    0.98
  -3  -5 -14   89.79    1.03
  -3  -5 -13   16.36    0.85
  -3  -5 -12    4.71    0.81
  -3  -5 -11  218.12    1.12
  -2  -8   0   16.36    1.37
  -2  -6   0   34.86    1.23
  -2  -2 -21   73.06    1.02
  -1  -1  -2  273.36    1.98
  -1   0 -22    5.76    0.86
   0  -6   8    9.32    0.93
   0   2 -16   92.10    0.96
   0   2 -15  288.91    1.38
   0   2 -14   37.12    0.80
   0   2 -13   32.47    0.77
   0   2 -12  137.95    1.10
   1  -2   7  529.22    1.95
   3  -3  11  239.31    1.21
   4  -1   9   15.53    0.77
   4   1   5  116.55    1.01
   5  -1   9   36.85    0.90
   5   1   5   55.80    0.91
   5   2   2  189.87    1.23
   5   4  -9    0.19    1.06
   6   3  -3   79.43    1.14
  -3  -7 -12  114.34    1.40
  -3  -7 -11    4.92    0.92
  -3  -7 -10   -0.13    0.89
  -3  -6 -15    0.00    0.93
  -3  -6 -14   -0.16    0.88
  -3  -6 -13   44.44    0.96
  -3  -6 -12   33.67    0.93
  -3  -6 -11  197.06    1.28
  -2  -4  -2  272.93    1.68
  -2  -3  -4    6.28    0.79
  -2  -2 -20    0.78    0.84
  -2  -2  -7  437.46    1.62
  -1   0 -21  167.19    1.14
  -1   0  -6  224.70    1.33
   0  -4   7   18.09    0.90
   0   1 -23   79.21    1.04
   1  -5  10    0.78    0.72
   1   2 -23    0.49    0.90
   2  -8  12    9.56    0.94
   2  -7  12    6.16    0.86
   2  -6  12   39.63    0.90
   2  -4  11  430.55    1.58
   2  -3  10  201.17    1.06
   2  -2   9   22.50    0.73
   2   1   3  304.44    1.52
   2   3 -21   53.60    1.24
   3  -6  13   42.90    0.95
   3  -4  12    2.48    0.74
   3  -2  10  433.80    1.50
   3   0   7  306.32    1.34
   4  -5  13   61.94    1.01
   5   4  -8  138.41    1.78
   6  -1   9   11.70    0.95
   6   0   7    2.85    0.89
   6   1   5   27.67    0.95
   6   2   2   45.88    1.00
  -3  -7 -13    7.65    0.97
  -2  -9  -1   13.13    1.31
  -2  -7   0    0.69    1.05
  -2  -5  -1   89.85    1.25
  -2  -2 -19   11.22    0.61
  -2  -2 -18    1.19    0.78
  -2  -2  -8   16.66    0.71
  -1   0 -20    9.67    0.80
  -1   0 -19   38.23    0.83
   0  -9   8    9.71    1.45
   0  -3   6  225.68    1.68
   0   1 -22   45.42    0.93
   0   1  -4  447.60    2.74
   3  -5  13   16.76    0.83
   3  -1   9   20.95    0.75
   3   1   5   32.54    0.77
   3   2   2  412.10    1.76
   4  -4  13   64.47    0.97
   4  -3  12   42.48    0.87
   4  -2  11   47.93    0.86
   4   0   8    0.81    0.73
   4   3  -1   62.23    1.06
   4   4  -8    3.68    1.29
   5  -3  12   91.76    0.87
   5  -2  11    2.45    0.85
   5   0   8   19.10    0.81
   5   2   3  147.85    1.12
   5   3  -1   41.16    0.92
   6   3  -2   34.12    0.99
  -2  -3 -21   58.03    1.02
  -2  -2 -17  155.32    0.92
  -2  -2 -16   54.95    0.87
  -2  -2 -10  126.34    0.99
  -2  -2  -9   22.06    0.73
  -1  -1 -23   23.41    0.93
  -1   0 -18   87.90    0.92
   0  -5   8   65.58    1.16
   0   1 -21    1.10    0.79
   1  -7  11   11.28    1.00
   1   2 -22   48.20    0.99
   2  -5  12  135.88    1.08
   2  -1   8  226.34    1.22
   2   0   6    2.05    0.66
   2   3 -20   74.76    1.09
   3   3  -2    3.19    0.82
   4  -1  10  280.39    1.27
   4   1   6   33.39    0.80
   4   2   3   37.38    0.81
   5  -1  10  186.65    1.18
   5   1   6   83.45    0.80
   5   4  -7    7.79    1.20
   6   0   8   83.43    1.06
   6   2   3   71.69    1.06
   6   3  -1   16.22    1.12
  -2  -3 -20   75.17    1.03
  -2  -3 -19   66.23    0.96
  -2  -3  -5   64.54    0.86
  -2  -2 -15  124.48    0.84
  -2  -2 -14   78.35    0.91
  -2  -2 -13   40.94    0.80
  -2  -2 -12   38.57    0.77
  -2  -2 -11  181.63    1.10
  -1  -1 -22   90.28    1.02
  -1   0 -17  129.99    0.99
  -1   0 -16    9.47    0.71
  -1   0  -8  401.93    1.63
   0   1 -20  114.59    1.03
   1  -8  11   82.81    1.32
   1  -6  11   74.50    1.01
   1  -4  10  118.04    1.16
   1  -3   9  520.10    1.85
   1  -1   6  371.01    1.74
   1   2 -21    7.14    0.83
   2   3 -19   65.96    1.20
   3  -4  13   11.86    0.78
   3  -3  12   54.50    0.84
   3  -2  11  142.56    1.03
   4  -5  14  196.92    1.11
   4   4 -16   34.12    1.76
   5  -3  13  156.71    1.19
   5  -2  12  110.47    1.08
   5   3   0   23.99    0.84
   6  -1  10   29.68    0.99
   6   1   6   48.85    0.98
  -2  -8  -1   84.49    1.36
  -2  -6  -1  469.31    2.29
  -2  -4  -3  160.55    1.24
  -2  -3 -18  111.52    1.02
  -2  -3  -6   21.51    0.71
  -1  -1 -21   14.86    0.82
  -1  -1  -3  106.62    1.28
  -1   0 -15  478.16    1.53
  -1   0 -14   70.38    0.86
  -1   0 -10   90.62    0.91
  -1   0  -9   35.18    0.76
   0   1 -19    6.03    0.75
   1   0   4   32.04    0.95
   1   2 -20    0.72    0.78
   2  -7  13   11.18    0.88
   2  -6  13   57.82    0.95
   2  -4  12  220.37    1.23
   2  -3  11   11.88    0.54
   2  -2  10  126.84    0.99
   2   1   4  126.73    1.10
   2   3 -18  107.61    1.30
   3  -6  14   -0.04    0.86
   3  -1  10  359.28    1.39
   3   0   8   16.01    0.73
   4  -4  14   27.37    0.91
   4  -3  13   32.55    0.86
   4  -2  12   31.73    0.83
   4   0   9    5.19    0.73
   4   2   4   89.65    0.96
   4   3   0    1.74    0.86
   5  -1  11    6.67    0.85
   5   0   9   93.01    0.81
   5   1   7   24.36    0.84
   5   2   4   81.56    0.98
   5   4  -6  255.94    2.02
   6   0   9   32.62    0.99
   6   3   0   21.61    1.14
  -2  -9  -2   60.68    1.37
  -2  -7  -1   14.13    0.98
  -2  -5  -2  637.66    2.44
  -2  -4 -20    4.45    0.91
  -2  -3 -17   -0.26    0.78
  -2  -3 -16   58.09    0.88
  -2  -3  -7  161.78    1.10
  -1  -1 -20  267.36    1.27
  -1   0 -13  297.00    1.21
  -1   0 -12    1.39    0.46
  -1   0 -11  212.28    1.09
   0  -7   9  451.41    2.47
   0   0 -23   -0.10    0.87
   0   1 -18   41.14    0.82
   1  -5  11  107.02    1.06
   1  -2   8  130.92    1.08
   1   2 -19    6.17    0.94
   3  -5  14   86.31    1.02
   3   1   6  154.85    1.08
   3   2   3   32.94    0.77
   4  -1  11  168.58    1.09
   4   1   7   19.09    0.75
   4   4 -15    9.85    1.56
   4   4  -7    7.25    1.06
   5   3   1   42.29    1.05
   6   1   7   13.31    0.92
   6   2   4   43.71    1.00
  -2  -4 -19   29.33    0.70
  -2  -4 -18   49.64    0.93
  -2  -4  -4   75.19    0.95
  -2  -3 -15    8.47    0.76
  -2  -3 -14  246.78    1.21
  -2  -3  -8  191.22    1.15
  -1  -2 -22   50.73    0.96
  -1  -1 -19    6.33    0.75
   0  -8   9  168.35    1.88
   0  -6   9  509.28    2.39
   0  -1   3  459.40    3.23
   0   1 -17   47.75    0.83
   0   1  -5  544.90    2.65
   2  -5  13   19.56    0.82
   2  -1   9    4.37    0.65
   2   0   7  232.77    1.26
   2   3 -17    0.17    0.92
   3  -3  13  158.89    1.07
   3  -2  12  105.75    0.96
   3   3  -1   47.54    1.04
   5  -2  13   59.05    1.01
   5   0  10   15.07    0.83
   5   1   8  242.37    1.27
   5   2   5    3.61    0.78
   5   4  -5   12.41    1.03
   6   3   1   15.54    0.92
  -2  -9  -3   60.84    1.35
  -2  -8  -2   42.56    1.16
  -2  -6  -2  107.21    1.29
  -2  -5 -19   33.99    0.97
  -2  -5  -3  131.93    1.29
  -2  -4 -17   70.16    0.95
  -2  -4  -5  110.12    1.15
  -2  -3 -13   70.49    0.73
  -2  -3 -12  231.32    1.19
  -2  -3 -11   12.17    0.72
  -2  -3 -10  202.29    1.15
  -2  -3  -9  198.65    1.05
  -1  -1 -18  170.42    1.08
   0   0 -22   84.98    0.83
   0   1 -16   11.71    0.73
   1  -7  12   89.26    1.27
   1   1 -23   22.99    0.95
   1   2 -18  124.08    1.08
   2  -7  14    5.30    1.08
   2  -3  12  234.29    1.25
   2   2   1  129.00    1.25
   2   3 -16   58.70    1.12
   3  -6  15    0.23    0.88
   3  -4  14   20.11    0.62
   3   0   9    6.53    0.71
   4  -4  15    9.69    0.88
   4  -3  14   15.60    0.62
   4  -2  13   12.40    0.82
   4   0  10  170.50    1.10
   4   1   8  205.23    1.17
   4   2   5  375.03    1.50
   4   3   1   60.95    0.92
   4   4  -6    2.92    1.14
   5  -1  12    3.78    0.86
   6   0  10   74.80    0.86
   6   1   8   84.40    1.08
   6   2   5   99.81    0.92
  -2  -7  -2    4.13    0.94
  -2  -5 -18   10.02    0.90
  -2  -4 -16   42.29    0.88
  -2  -4 -15   20.41    0.80
  -2  -4  -6  134.42    1.19
  -1  -2 -21    8.71    0.61
  -1  -1 -17   37.09    0.80
  -1  -1  -4    6.50    0.75
   0  -4   8  360.73    1.94
   0   0 -21    0.55    0.80
   0   1 -15  530.21    1.71
   1  -8  12   15.73    0.94
   1  -6  12   71.24    1.00
   1  -4  11   95.85    1.01
   1  -3  10   21.95    0.75
   1  -1   7  162.84    1.21
   1   2 -17   33.19    0.81
   2  -6  14    5.58    0.82
   2  -4  13   81.97    0.94
   2  -2  11  184.45    1.13
   2   1   5   96.58    0.99
   2   2 -22   32.95    1.00
   3  -5  15   54.76    0.97
   3  -1  11   23.07    0.59
   3   1   7   40.77    0.79
   3   2   4   10.49    0.69
   4  -1  12    6.78    0.76
   4   4 -14   26.78    1.76
   5  -2  14    4.07    0.92
   5   0  11   -0.76    0.82
   5   2   6   34.91    0.86
   5   3   2  172.07    1.24
   5   4  -4  156.63    1.52
   6   3   2   36.29    0.96
  -2  -9  -4   65.39    1.17
  -2  -8  -3   52.84    1.20
  -2  -5 -17    5.96    0.63
  -2  -5 -16  134.37    1.12
  -2  -5  -4  397.23    1.83
  -2  -4 -14   62.06    0.89
  -2  -4 -13   81.54    0.92
  -2  -4  -7  129.93    1.06
  -1  -3 -22   24.58    0.96
  -1  -2 -20   -0.08    0.80
  -1  -1 -16  112.38    0.82
  -1  -1 -15   96.61    0.94
   0  -9   9    3.10    1.46
   0  -5   9  126.30    1.37
   0  -3   7   39.85    0.88
   0   0 -20    1.26    0.77
   0   1 -14    0.51    0.68
   0   1  -6  261.39    1.74
   1  -2   9   11.50    0.67
   1   1 -22   83.94    1.05
   1   2 -16  175.38    1.19
   2  -5  14  377.78    1.55
   2   3 -15    8.23    0.75
   3  -3  14  330.50    1.38
   3  -2  13   22.21    0.78
   4  -3  15   29.37    0.91
   4  -2  14   20.02    0.84
   4   3   2   17.96    0.92
   4   4  -5   30.21    1.20
   5  -1  13   52.02    0.99
   5   1   9   33.72    0.89
   6   1   9   12.71    0.95
   6   2   6   40.80    0.77
   6   4  -4    5.05    1.13
  -2  -9  -5   42.64    1.09
  -2  -7  -3  183.32    1.51
  -2  -6 -17   66.31    0.83
  -2  -6 -16   52.89    1.01
  -2  -6  -3  106.63    1.14
  -2  -5 -15   32.31    0.90
  -2  -4 -12  212.57    1.05
  -2  -4 -11  436.52    1.52
  -2  -4 -10   54.53    0.87
  -2  -4  -9  204.92    1.20
  -2  -4  -8   98.41    0.98
  -1  -3 -21   49.02    0.97
  -1  -2 -19    6.89    0.80
  -1  -1 -14  332.66    1.34
  -1  -1  -5   71.95    1.00
   0  -1 -23   73.18    0.82
   0   0 -19    0.17    0.74
   0   1 -13  313.52    1.41
   0   1 -12  275.62    1.36
   0   1  -7  243.80    1.57
   1  -5  12  102.71    1.05
   1   1 -21   13.34    0.87
   1   2 -15   25.70    0.79
   2  -1  10   24.20    0.75
   2   0   8  305.11    1.37
   2   2 -21   71.10    1.07
   2   3 -14  245.61    1.66
   3  -4  15   19.39    0.85
   3   0  10  164.15    1.07
   3   3 -19   27.30    1.15
   3   3   0   12.49    0.73
   4  -4  16   32.45    0.97
   4  -1  13  320.21    1.35
   4   0  11   99.44    0.82
   4   1   9   17.25    0.77
   4   2   6  135.68    1.07
   5   2   7    0.98    0.78
   5   3   3   39.65    0.89
   5   4  -3    9.84    1.01
   6   2   7   59.27    1.02
   6   3   3   81.98    1.11
   6   4  -3   28.95    1.23
  -2  -9  -6   20.50    0.99
  -2  -8  -4  134.55    1.29
  -2  -7 -15    3.06    0.93
  -2  -6 -15   22.90    0.92
  -2  -6  -4  266.41    1.61
  -2  -5 -14  370.31    1.33
  -2  -5 -13   18.72    0.85
  -2  -5  -6   19.33    0.78
  -2  -5  -5  116.07    1.09
  -1  -2 -18  122.04    1.02
  -1  -1 -13  163.97    1.07
  -1  -1 -12  140.90    1.01
  -1  -1  -6  364.70    1.68
   0  -1 -22   43.59    0.93
   0   1 -11   97.27    0.96
   0   1 -10  713.48    2.16
   0   1  -9   10.92    0.68
   0   1  -8    6.18    0.67
   1   2 -14   36.09    0.95
   2  -7  15    2.51    0.93
   2  -4  14   61.61    0.91
   2  -3  13   70.89    0.91
   2  -2  12   35.26    0.79
   2   2   2  900.63    2.74
   2   3 -13   74.09    1.17
   3  -5  16   24.64    0.92
   3  -1  12  192.79    1.01
   3   1   8  506.67    1.63
   3   2   5  170.66    1.13
   4   4 -13   64.41    1.97
   5   0  12    9.20    0.85
   5   1  10  179.90    1.18
   6   1  10   32.51    1.00
  -2  -8  -6  156.62    1.48
  -2  -8  -5    2.80    0.86
  -2  -7 -14    4.97    0.92
  -2  -7 -13   12.17    0.92
  -2  -7  -4    3.63    0.78
  -2  -6 -14    6.15    0.61
  -2  -6 -13   58.32    0.96
  -2  -6  -5   99.78    1.07
  -2  -5 -12  129.21    0.90
  -2  -5 -11   26.94    0.82
  -2  -5 -10   50.72    0.88
  -2  -5  -9  172.51    1.16
  -2  -5  -8  161.73    1.15
  -2  -5  -7   29.37    0.80
  -1  -9   4    9.12    1.80
  -1  -4 -21   66.83    1.06
  -1  -3 -20   28.65    0.67
  -1  -2 -17   32.71    0.81
  -1  -1 -11   96.35    0.93
  -1  -1 -10  467.65    1.62
  -1  -1  -9   91.34    0.93
  -1  -1  -8  623.21    1.94
  -1  -1  -7  162.05    1.07
   0  -7  10    0.91    1.12
   0  -1 -21    0.48    0.81
   0   0 -18  143.81    1.06
   1  -7  13    6.55    0.87
   1  -6  13   71.82    1.17
   1  -4  12   17.22    0.91
   1  -3  11  173.24    1.17
   1   0 -23  275.06    1.41
   1   1 -20  257.78    1.34
   1   1   2  266.33    1.96
   1   2 -13   48.61    0.98
   2  -6  15   20.02    0.91
   2   1   6  726.73    2.09
   2   2 -20    0.69    0.82
   2   3 -12  231.62    1.82
   3  -3  15  112.08    1.03
   3  -2  14   13.52    0.77
   3   3 -18    5.86    1.05
   4  -3  16   45.54    0.97
   4  -2  15    8.35    0.84
   4   0  12  134.74    1.05
   4   2   7  142.22    1.06
   4   3   3  250.88    1.36
   4   4  -4   13.34    0.97
   5  -1  14    7.93    0.66
   5   3   4  147.65    1.15
   5   4  -2    9.19    0.83
   6   2   8   22.15    0.97
   6   3   4    2.93    0.90
   6   4  -2   27.53    1.03
  -2  -8 -11   13.14    0.97
  -2  -8 -10    5.41    0.93
  -2  -8  -9    7.67    0.89
  -2  -8  -8   54.08    1.05
  -2  -8  -7   15.24    0.90
  -2  -7 -12    7.16    0.88
  -2  -7 -11  170.51    1.26
  -2  -7 -10    4.10    1.04
  -2  -7  -6   22.96    0.86
  -2  -7  -5   25.61    0.87
  -2  -6 -12   40.08    0.70
  -2  -6 -11   92.37    1.02
  -2  -6 -10   10.48    0.80
  -2  -6  -9   34.67    0.86
  -2  -6  -8  139.09    1.25
  -2  -6  -7   65.27    0.94
  -2  -6  -6  298.77    1.49
  -1  -3 -19   60.53    0.74
  -1  -2 -16  174.53    1.07
   0  -8  10    3.23    1.21
   0  -6  10    1.85    0.92
   0  -2 -23   93.92    1.09
   0  -2   6   43.94    1.05
   0   0 -17    0.53    0.71
   1  -8  13    6.43    0.94
   1  -1   8  606.01    2.00
   1   1 -19    4.60    0.79
   2  -5  15   29.79    0.90
   2  -1  11  216.68    1.17
   2   0   9    6.06    0.69
   3  -4  16   24.04    0.90
   3   0  11  337.88    1.36
   3   3   1   46.83    0.86
   4  -1  14    6.55    0.82
   4   1  10  265.29    1.14
   5   0  13   21.90    0.90
   5   1  11    5.81    0.84
   5   2   8    0.92    0.56
   5   4  -1    7.49    0.98
   6   3   5   23.71    1.17
   6   4  -1  155.91    1.54
  -2  -7  -9  153.62    1.21
  -2  -7  -8   10.72    0.85
  -2  -7  -7  323.89    1.56
  -1  -4 -20   11.78    0.66
  -1  -3 -18   11.37    0.82
  -1  -2 -15   26.45    0.79
   0  -4   9   99.61    1.25
   0  -2 -22    8.87    0.87
   0  -1 -20  111.13    1.01
   0   0 -16   42.90    0.81
   1  -5  13   13.51    0.79
   1  -2  10  464.72    1.70
   1   0 -22    5.96    0.86
   1   2 -12  493.33    1.92
   2  -3  14  252.86    1.26
   2   2 -19   11.15    0.84
   2   3 -11   11.68    0.90
   3  -5  17   31.28    0.98
   3  -1  13  273.63    1.15
   3   1   9   18.56    0.76
   3   2   6   26.17    0.76
   4   2   8  129.48    1.05
   4   3   4  196.16    1.23
   4   4  -3  262.32    1.85
   5  -1  15   51.13    1.04
   5   3   5    3.53    0.79
   6   2   9    7.92    0.95
   6   4   0   73.48    1.32
  -1  -5 -20    2.77    0.94
  -1  -4 -19    4.48    0.86
  -1  -3 -17  106.54    0.98
  -1  -2 -14   33.55    0.78
   0  -5  10    3.16    0.89
   0  -3   8   82.26    1.16
   0  -1 -19    4.99    0.75
   0   0 -15    0.11    0.67
   1   0   6  226.55    1.34
   1   1 -18  165.77    1.13
   1   2 -11   51.19    0.88
   1   2 -10  459.88    2.08
   2  -6  16   52.49    1.03
   2  -4  15   21.16    0.83
   2  -2  13   38.73    0.81
   2   1 -22   37.05    1.16
   2   1   7    6.00    0.68
   2   2   3  495.76    1.98
   2   3 -10  200.62    1.85
   3  -3  16   33.55    0.88
   3  -2  15   10.64    0.77
   3   3 -17   81.02    1.28
   3   3   2    2.24    0.81
   4  -3  17    7.67    0.67
   4  -2  16    8.83    0.87
   4  -1  15  208.36    1.21
   4   0  13   60.80    0.93
   4   1  11  156.57    1.08
   4   4 -12   30.65    1.82
   4   4  -2   23.41    0.98
   5   0  14   25.29    0.94
   5   1  12    5.45    0.84
   5   2   9    0.77    0.80
   5   4   0    0.13    0.78
   6   3   6   17.93    0.98
  -1  -5 -19  182.13    1.22
  -1  -4 -18    8.01    0.83
  -1  -3 -16    9.25    0.77
  -1  -2 -13   49.33    0.67
  -1  -2 -12  495.36    1.59
  -1  -2  -2  490.49    2.41
   0  -2 -21  110.83    1.04
   0  -1   4  435.64    2.77
   1  -7  14  272.38    1.77
   1  -6  14   12.86    1.04
   1  -4  13   42.19    0.99
   1  -3  12   54.52    0.86
   1   0 -21  167.74    1.17
   1   2  -9   11.44    0.84
   2  -5  16  132.99    1.16
   2  -1  12   10.91    0.73
   2   0  10 1212.00    2.40
   2   2 -18    1.55    0.78
   2   3  -9  195.27    1.97
   2   3  -4    5.07    1.39
   3  -4  17   34.42    0.94
   3  -1  14   20.00    0.79
   3   0  12   24.36    0.80
   3   1  10  347.42    1.39
   4   3   5   78.30    0.94
   5   3   6    5.92    0.81
   6   4   1  159.39    1.36
  -1  -5 -18   64.15    0.98
  -1  -4 -17  144.21    1.08
  -1  -3 -15  188.89    1.11
  -1  -2 -11   50.64    0.81
   0  -3 -22   37.32    0.95
   0  -2 -20    5.45    0.79
   0  -1 -18   39.04    0.82
   0   0 -14    3.59    0.69
   1  -1 -23   21.49    0.69
   1  -1   9   94.09    0.97
   1   1 -17   34.39    0.82
   1   1   3   99.22    1.26
   1   2  -8  123.32    1.38
   1   2  -7  513.55    2.71
   1   2  -6  198.14    2.06
   2  -3  15    7.10    0.76
   2   1 -21   11.00    0.89
   2   3  -8  181.52    2.17
   3   2   7  186.19    1.14
   3   3 -16   33.39    1.10
   4  -2  17   52.41    0.99
   4   0  14   37.69    0.87
   4   1  12    5.79    0.79
   4   2   9   66.35    0.91
   4   4  -1  469.09    2.12
   5   2  10   25.70    0.89
   5   4   1    7.40    0.82
   6   3   7   52.74    1.06
   6   4   2   26.88    1.21
  -1  -6 -18   43.52    1.02
  -1  -4 -16  113.12    1.01
  -1  -3 -14  124.07    1.00
  -1  -2 -10  458.99    1.58
  -1  -2  -3  668.43    2.55
   0  -7  11   87.47    1.50
   0  -1 -17   47.28    0.82
   0   0 -13    0.97    0.65
   1  -5  14   83.16    1.02
   1  -2  11   50.42    0.69
   1  -1 -22   87.80    1.04
   1   0 -20    8.48    0.59
   1   1 -16  110.08    1.00
   2  -6  17   64.60    1.27
   2  -4  16   42.90    0.90
   2  -2  14   78.75    0.90
   2   1   8  212.73    1.20
   2   2 -17  154.59    1.19
   2   2   4  111.92    1.05
   2   3  -7  157.47    2.45
   3  -4  18   17.87    0.93
   3  -3  17   79.95    1.01
   3  -2  16   40.60    0.86
   3   0  13   28.00    0.80
   3   3   3  207.31    1.30
   4  -1  16    1.11    0.85
   4   3   6  157.00    1.11
   5   0  15    6.88    0.67
   5   1  13   50.33    0.75
   5   3   7    3.44    0.82
   5   4   2   11.47    0.85
  -1  -6 -17   73.91    1.05
  -1  -5 -17   76.35    0.79
  -1  -4 -15   35.07    0.83
  -1  -3 -13  169.81    1.08
  -1  -3   1  416.83    3.13
  -1  -2  -9   10.44    0.52
  -1  -2  -8  127.01    1.04
  -1  -2  -7  508.21    1.80
  -1  -2  -6  203.18    1.29
  -1  -2  -5  344.92    1.67
  -1  -2  -4  210.59    1.45
   0  -6  11  223.10    1.72
   0  -3 -21   98.23    0.85
   0  -2 -19   19.27    0.81
   0   0 -12  788.42    2.05
   1   0 -19   35.17    0.83
   2  -5  17    6.90    0.87
   2  -1  13  507.55    1.61
   2   0  11    0.49    0.69
   2   1 -20  129.98    1.27
   3  -1  15  224.51    1.19
   3   1  11   23.46    0.79
   3   2 -20   24.26    0.97
   3   2   8   37.95    0.79
   4   0  15   37.10    0.90
   4   2  10   70.42    0.90
   4   4   0   11.22    0.78
   5   2  11    4.23    0.85
   5   3   8   35.57    0.91
   6   4   3   27.47    1.00
  -1  -9   3   30.45    1.58
  -1  -7 -16  221.71    1.38
  -1  -6 -16  115.95    1.11
  -1  -5 -16    8.06    0.82
  -1  -3 -12   53.26    0.84
   0  -4 -21    9.35    0.93
   0  -4  10  133.89    1.24
   0  -3 -20   81.19    0.99
   0  -2 -18    2.10    0.75
   0  -1 -16    9.86    0.54
   0   0 -11    0.00    0.64
   1  -7  15    2.48    1.10
   1  -6  15   26.09    1.09
   1  -4  14   13.68    0.76
   1  -3  13  168.39    1.15
   1  -2 -23    0.56    0.89
   1  -1 -21   13.46    0.85
   1  -1  10  454.62    1.66
   1   1 -15   93.91    0.96
   2  -3  16   55.11    0.89
   2   2 -16   53.05    0.92
   2   3  -3   36.36    1.43
   3   3 -15  115.98    1.36
   3   3   4  103.96    1.01
   4  -2  18    2.88    0.91
   4  -1  17   42.37    0.96
   4   1  13  329.62    1.24
   4   3   7   52.29    0.87
   4   4   1  458.22    1.99
   5   1  14    6.73    0.89
   5   4   3   10.50    0.84
   6   4   4    4.91    0.93
  -1  -7 -15    1.90    0.93
  -1  -5 -15   18.07    0.82
  -1  -4 -14   11.56    0.55
  -1  -4   3   98.65    2.41
  -1  -3 -11  171.92    1.09
   0  -8  11    0.91    1.24
   0  -5  11  137.83    1.39
   0  -3   9  132.79    1.21
   0  -1 -15  517.40    1.59
   1  -2  12  488.67    1.69
   1   0 -18   79.21    0.92
   1   1   4    4.93    0.75
   2  -4  17   70.82    0.99
   2  -2  15  119.50    1.01
   2   0 -22   58.70    1.02
   2   1   9    4.53    0.67
   2   2   5  751.25    2.13
   3  -3  18    5.72    0.62
   3  -2  17   66.04    0.75
   3   0  14    0.88    0.74
   3   1  12  199.34    1.15
   3   2 -19   11.99    1.06
   3   2   9   80.65    0.91
   4   2  11   45.52    0.86
   4   4 -11   90.60    2.19
   5   2  12  106.12    1.08
   5   3   9    1.03    0.82
   5   4   4  156.73    1.20
  -1  -8   4   18.46    1.51
  -1  -6 -15   26.77    0.67
  -1  -5 -14   87.67    0.95
  -1  -4 -13   41.66    0.83
  -1  -3 -10   20.67    0.74
   0  -4 -20   -0.31    0.87
   0  -3 -19   35.29    0.67
   0  -2 -17    1.57    0.73
   1  -5  15   18.84    0.84
   1  -2 -22   50.00    0.97
   1  -1 -20  267.48    1.28
   1   0   8  392.43    1.63
   1   1 -14  314.44    1.43
   2  -1  14  149.13    1.05
   2   0  12  837.58    1.98
   2   1 -19   19.89    0.84
   2   2 -15  115.21    1.11
   3  -1  16   24.72    0.62
   3   3   5  148.68    1.11
   4   0  16   27.27    0.91
   4   1  14    4.84    0.82
   4   3   8  164.61    1.11
   4   4   2   20.23    0.82
   5   1  15   49.29    1.02
  -1  -8 -13    6.67    0.96
  -1  -7 -14  269.61    1.25
  -1  -6 -14   13.06    0.86
  -1  -5 -13   12.24    0.77
  -1  -4 -12   16.39    0.75
  -1  -3  -9  502.43    1.66
  -1  -3   0    3.01    0.84
   0  -5 -20   26.50    0.98
   0  -3 -18  180.36    1.12
   0  -1 -14    0.43    0.48
   0  -1   5  528.16    2.63
   0   0  -9    0.18    0.46
   1  -3  14  122.42    1.04
   1   0 -17  124.66    1.01
   2  -5  18    9.60    0.92
   2  -3  17    0.57    0.77
   2   0 -21   15.75    0.88
   2   2   6    3.65    0.66
   2   3  -2   33.71    1.17
   3  -3  19   25.49    0.93
   3  -2  18   51.00    0.94
   3   0  15   43.59    0.87
   3   3 -14  313.92    1.91
   4  -1  18   44.51    0.76
   4   2  12   29.64    0.83
   4   3 -17    6.54    1.11
   4   4   3  263.08    1.52
   5   2  13   53.14    0.78
   5   3  10   40.07    0.94
   5   4   5   13.70    0.86
  -1  -9   2   20.37    1.35
  -1  -8 -12   17.74    0.97
  -1  -7 -13    6.61    0.89
  -1  -6 -13   72.70    0.97
  -1  -5 -12   97.60    0.97
  -1  -4 -11   94.70    0.94
  -1  -3  -8   74.84    0.90
   0  -7  12    0.42    1.15
   0  -6  12    0.89    0.92
   0  -4 -19   32.74    0.68
   0  -4  11   97.35    1.22
   0  -2 -16   84.82    0.75
   0  -1 -13  312.14    1.33
   0   0  -8  286.45    1.51
   1  -7  16  220.85    1.73
   1  -6  16  114.42    1.36
   1  -4  15   36.40    0.86
   1  -3 -22   25.12    0.93
   1  -2 -21    8.63    0.62
   1  -2  13   48.71    0.85
   1  -1 -19    5.43    0.78
   1  -1  11   99.77    0.84
   1   1 -13  161.43    1.14
   1   1   5   68.66    0.99
   2  -4  18   49.16    0.96
   2  -2  16   50.64    0.69
   2   1 -18   21.18    0.81
   2   1  10   25.62    0.57
   2   2 -14   76.11    1.10
   3  -1  17   16.33    0.82
   3   1 -21    1.43    0.90
   3   1  13  258.83    1.11
   3   2 -18   50.14    0.99
   3   2  10  404.38    1.36
   3   3   6   25.27    0.77
   4   0  17   87.70    1.04
   4   1  15  200.63    1.19
   4   3   9  118.13    1.03
   5   2  14    4.84    0.92
   5   4   6  242.60    1.36
  -1  -9  -9   60.84    1.12
  -1  -9  -8  137.03    1.49
  -1  -8 -11   87.89    1.12
  -1  -7 -12   84.47    1.04
  -1  -6 -12   71.92    0.95
  -1  -5 -11  102.98    0.98
  -1  -4 -10  115.22    0.99
  -1  -3  -7   87.87    0.82
  -1  -3  -6   94.98    0.97
  -1  -3  -1  413.03    2.32
   0  -5 -19    6.50    0.65
   0  -4 -18    6.58    0.83
   0  -3 -17   57.02    0.88
   0  -3  10   14.53    0.86
   0  -2 -15  275.63    1.26
   0   0  -7   -0.29    0.67
   1  -5  16    7.67    0.82
   1  -2 -20    0.37    0.80
   1   0 -16    9.23    0.74
   1   0   9   32.64    0.77
   2  -5  19   31.38    1.19
   2  -1 -22   36.83    0.96
   2  -1  15  304.29    1.31
   2   0 -20    3.16    0.81
   2   0  13    8.20    0.52
   2   2   7  401.79    1.56
   2   3  -1  309.97    2.19
   3   0  16   49.01    0.89
   4   2  13   11.99    0.80
   4   4   4   14.43    0.76
   5   3  11   98.16    1.08
  -1  -9  -7  108.10    1.25
  -1  -9   1    0.69    1.04
  -1  -8 -10    3.02    0.90
  -1  -7 -11   12.34    0.87
  -1  -6 -11   72.91    0.95
  -1  -5 -10    0.49    0.74
  -1  -4  -9  119.01    1.00
  -1  -3  -5   64.66    0.89
  -1  -3  -4   39.52    0.83
  -1  -3  -3   12.83    0.85
  -1  -3  -2  303.74    1.87
   0  -5 -18    6.96    0.87
   0  -5  12  156.68    1.33
   0  -3 -16   60.29    0.87
   0  -1 -12  265.02    1.18
   1  -3 -21   47.26    0.94
   1  -3  15  182.59    1.30
   1  -1 -18  167.77    1.10
   1  -1  12  134.85    1.03
   1   1 -12  136.68    1.09
   2  -3  18  105.49    1.04
   2  -2  17  153.75    1.11
   2   1 -17   93.87    0.99
   2   1  11  218.50    1.17
   2   3   0    0.03    0.76
   3  -2  19   11.10    0.65
   3  -1  18  150.87    1.11
   3   1 -20  213.89    1.52
   3   1  14   18.49    0.79
   3   2  11  137.57    0.89
   3   3 -13  151.33    1.49
   3   3   7   64.44    0.88
   4   0  18   83.20    1.05
   4   1  16    0.33    0.85
   4   3 -16   44.37    1.22
   4   3  10   98.00    0.99
   4   4   5   28.94    0.96
   5   2  15    2.94    0.94
   5   3  12   87.28    1.08
   5   4   7    6.62    0.84
  -1  -9  -6   35.10    1.04
  -1  -9  -5    3.53    1.10
  -1  -9  -4    8.77    1.12
  -1  -9  -1    0.01    1.06
  -1  -9   0    4.56    1.08
  -1  -8  -9  118.66    1.16
  -1  -8   3   58.28    1.47
  -1  -7 -10   27.79    0.88
  -1  -6 -10   52.28    0.89
  -1  -5   4   79.23    2.32
  -1  -4  -8  275.62    1.33
   0  -8  12    0.79    1.24
   0  -6 -18    0.42    0.90
   0  -4 -17   31.97    0.86
   0  -2 -14   36.31    0.78
   0  -1 -11   94.81    0.93
   0  -1   6  257.10    1.73
   0   0  -5    1.23    0.79
   1  -4  16  111.32    1.07
   1  -2 -19    6.08    0.77
   1  -2  14   33.78    0.81
   1   0 -15  453.24    1.59
   1   1   6  364.07    1.68
   2  -4  19   29.75    0.94
   2  -1 -21   12.18    0.87
   2  -1  16   65.80    0.89
   2   0  14   24.06    0.79
   2   2 -13   37.53    0.85
   2   2   8   18.27    0.72
   3   2 -17   67.77    1.02
   4   2  14   19.70    0.84
   5   4   8  133.52    1.16
  -1  -9  -3   31.36    1.00
  -1  -9  -2   19.41    0.96
  -1  -8  -8    0.98    0.84
  -1  -8  -7   25.17    0.92
  -1  -7  -9   24.15    0.87
  -1  -7   4  218.37    2.51
  -1  -6  -9  179.32    1.17
  -1  -5  -9  533.06    1.74
  -1  -4  -7  289.37    1.38
   0  -6 -17  161.16    1.17
   0  -5 -17  113.69    1.05
   0  -4 -16  171.69    1.12
   0  -3 -15   87.17    0.92
   0  -2   9   11.64    0.69
   0   0  -4    1.72    0.81
   1  -6  17   72.00    1.10
   1  -5  17   75.25    1.20
   1  -4 -21   67.13    0.81
   1  -3 -20   29.54    0.89
   1  -1 -17   36.66    0.82
   1   0  10   84.72    0.79
   1   1 -11   99.23    1.00
   2  -2 -22   34.75    0.98
   2   0 -19    8.49    0.81
   2   1  12   10.34    0.72
   2   3   1  313.63    1.81
   3  -2  20   24.23    0.94
   3   0  17  111.77    1.03
   3   1  15  223.10    1.19
   3   2  12   95.61    0.79
   3   3   8   67.27    0.90
   3   4  -3    4.55    1.00
   3   4  -2  123.91    1.55
   3   4  -1   63.94    1.24
   4   0  19    8.00    0.95
   4   1  17   39.54    0.95
   4   3  11   39.53    0.86
   4   4   6    2.19    0.74
   5   3  13  149.78    1.19
   5   5  -3  117.81    1.66
   5   5  -2    0.30    1.15
  -1  -8  -6   78.09    1.06
  -1  -8   2   23.43    1.27
  -1  -7  -8   56.79    0.94
  -1  -6  -8   29.86    0.83
  -1  -5  -8   18.17    0.79
  -1  -4  -6  538.77    1.83
   0  -7  13    0.38    1.16
   0  -6  13   41.19    1.11
   0  -4  12  106.84    1.13
   0  -3  11  163.96    1.25
   0  -2 -13   32.54    0.60
   0  -1 -10  683.88    1.95
   1  -3  16    8.07    0.75
   1  -2 -18  124.44    1.00
   1  -1  13  163.93    1.09
   1   0 -14   67.53    0.89
   1   1   7  158.59    1.16
   2  -3  19   64.74    0.99
   2  -2  18    0.00    0.78
   2   0  15   19.79    0.78
   2   1 -16   65.61    0.92
   2   2   9   20.11    0.73
   2   3   2   32.82    0.81
   3  -1  19   50.22    0.73
   3   0 -21   51.38    1.04
   3   1 -19   52.81    0.98
   3   3   9   37.38    0.81
   3   4   0   28.70    0.96
   4   2  15    7.34    0.84
   4   3  12   42.89    0.88
   4   4   7    7.14    0.75
   5   4   9    1.57    0.87
   5   5  -4   12.95    1.25
   5   5  -1    9.94    1.05
   5   5   0    2.69    1.00
   5   5   1    9.55    1.03
  -1  -8  -5   22.88    0.92
  -1  -8  -4   18.97    1.06
  -1  -8   1  186.09    1.70
  -1  -7  -7    2.04    0.76
  -1  -6  -7   21.55    0.80
  -1  -5  -7  459.52    1.67
  -1  -4  -5  149.05    1.15
   0  -7 -16    5.04    0.67
   0  -6 -16   24.82    0.91
   0  -5 -16  274.91    1.16
   0  -5  13   59.07    1.12
   0  -4 -15   75.18    0.91
   0  -3 -14  155.30    1.05
   0  -2 -12  132.01    0.99
   0   0  -3    0.92    0.57
   1  -5 -20    2.44    0.94
   1  -4 -20   12.73    0.66
   1  -4  17  136.74    1.14
   1  -3 -19   60.51    0.93
   1  -2  15   27.20    0.80
   1  -1 -16  115.32    0.96
   1   0  11  213.10    1.19
   1   1 -10  444.99    1.83
   2  -4  20    4.51    0.90
   2  -2 -21   66.46    1.00
   2  -1 -20  128.68    0.92
   2  -1  17   94.72    0.96
   2   0 -18  159.09    1.13
   2   1  13  510.77    1.58
   2   2 -12   34.76    0.84
   2   3   3   33.01    0.91
   3   0  18   15.82    0.85
   3   1  16   25.96    0.85
   3   2 -16   41.74    0.92
   3   2  13   18.82    0.58
   3   3 -12   51.53    1.13
   3   4   1   62.99    0.96
   4   1  18   45.20    0.99
   4   3 -15   31.30    1.15
   4   4 -10   34.24    1.60
   5   4  10    4.82    0.89
   5   5  -5   32.80    1.65
   5   5   2    0.12    1.00
  -1  -8  -3   58.03    1.02
  -1  -8  -2   22.51    0.90
  -1  -8  -1  183.68    1.58
  -1  -8   0    5.03    1.00
  -1  -7  -6   16.43    0.80
  -1  -7  -5   28.22    1.02
  -1  -6  -6  477.94    1.77
  -1  -6   4  262.52    2.84
  -1  -5  -6  122.99    1.07
  -1  -4  -4  382.64    1.71
  -1  -4  -3   96.46    1.08
  -1  -4   1  334.11    2.44
   0  -7 -15    7.56    0.92
   0  -6 -15   13.90    0.85
   0  -5 -15    9.39    0.81
   0  -2  10   85.21    1.10
   0  -1  -9   12.28    0.70
   0  -1   7  235.01    1.56
   0   0  -2  907.67    4.84
   1  -6  18   40.06    1.05
   1  -4 -19    2.42    0.85
   1   1   8  596.85    1.90
   2  -3  20   68.14    1.02
   2  -2  19   10.75    0.84
   2   1 -15  299.55    1.43
   2   2  10  114.58    0.97
   3  -1  20  210.00    1.26
   3   2  14   13.95    0.79
   3   3  10   45.08    0.82
   3   4   2  123.75    1.14
   4   2 -18    1.44    0.88
   4   2  16   11.10    0.86
   4   3  13   32.03    0.87
   4   4   8    4.01    0.77
   5   4  11   49.38    1.00
   5   5   3  121.34    1.20
  -1  -7  -4  217.61    1.39
  -1  -7   3    0.48    1.06
  -1  -6  -5   57.36    0.94
  -1  -5  -5   23.23    0.78
  -1  -4  -2  579.86    2.30
  -1  -4  -1  338.14    1.98
  -1  -4   0    0.84    0.81
   0  -4 -14   15.17    0.77
   0  -4  13   61.26    1.08
   0  -3 -13   23.83    0.75
   0  -3  12  106.23    1.17
   0  -2 -11   22.12    0.71
   1  -5 -19  174.29    1.20
   1  -5  18   58.01    1.04
   1  -3 -18   13.22    0.80
   1  -3  17   99.83    1.01
   1  -2 -17   30.14    0.60
   1  -1 -15   83.84    0.91
   1  -1  14  317.88    1.36
   1   0 -13  283.87    1.25
   1   0  12    1.71    0.66
   2  -1 -19   18.87    0.82
   2  -1  18   19.61    0.81
   2   0 -17   33.83    0.83
   2   0  16  428.71    1.36
   2   1  14  142.40    1.04
   2   3   4    4.40    0.65
   3   0 -20    1.72    0.85
   3   0  19   12.67    0.87
   3   1 -18  158.98    1.21
   3   1  17   17.99    0.84
   3   4   3    5.43    0.71
   3   4   4  625.73    2.10
   4   4   9   25.27    0.84
   5   5   4   13.59    0.88
  -1  -7  -3    0.32    0.77
  -1  -7  -2  137.75    1.36
  -1  -7   2  140.47    1.59
  -1  -6  -4  267.63    1.47
  -1  -5  -4   85.14    1.00
  -1  -5  -3  260.79    1.58
  -1  -5   3  256.34    2.59
   0  -8 -13    6.25    0.95
   0  -8  13    4.86    1.48
   0  -7 -14    0.52    0.61
   0  -6 -14   45.85    0.90
   0  -6  14   45.94    1.17
   0  -5 -14  541.38    1.63
   0  -1  -8    5.48    0.66
   1  -4 -18    6.35    0.83
   1  -4  18    6.47    0.82
   1  -2  16  167.43    1.13
   1   1  -9   86.38    1.01
   1   1   9   89.30    0.93
   2  -3 -21   49.27    0.77
   2  -2 -20    0.41    0.58
   2   2 -11  172.93    1.42
   2   2  11  178.88    1.10
   2   3   5   57.55    0.84
   3  -1 -21    1.95    0.90
   3  -1  21    2.40    0.93
   3   2 -15    9.87    0.79
   3   2  15   11.26    0.79
   3   3  11  213.27    1.16
   4   2  17   48.87    0.76
   4   3  14   13.29    0.86
   4   4  10   35.18    0.86
   5   4 -12    8.83    1.47
   5   4  12    7.30    0.94
   5   5  -6   57.00    2.20
   5   5   5   29.44    0.94
   5   5   6   58.12    1.20
  -1  -7  -1   25.37    0.86
  -1  -7   0   49.99    1.11
  -1  -7   1   27.26    1.05
  -1  -6  -3  143.42    1.21
  -1  -6  -2    5.60    0.92
  -1  -6   3  146.70    1.93
  -1  -5  -2  206.43    1.51
   0  -8 -12    1.51    0.93
   0  -7 -13   -0.07    0.84
   0  -7  14    1.12    1.19
   0  -5  14  551.06    2.18
   0  -4 -13   59.65    0.71
   0  -3 -12  102.82    0.81
   0  -2 -10   87.43    0.91
   0  -2  11   20.44    0.87
   0  -1   8    5.64    0.67
   1  -6 -18   40.30    1.02
   1  -5 -18   64.21    1.00
   1  -3 -17   94.71    0.96
   1  -2 -16  167.35    0.94
   1  -1  15   94.44    0.94
   1   0 -12    1.25    0.65
   2  -3  21   52.16    1.02
   2  -2  20    1.65    0.83
   2  -1 -18   19.06    0.81
   2  -1  19   21.82    0.85
   2   0  17   33.53    0.83
   2   1 -14  140.81    1.11
   2   1  15  313.17    1.31
   2   3   6   16.86    0.69
   3   0  20    0.78    0.87
   3   1  18  157.51    1.13
   3   3 -11  226.96    1.78
   3   3  12   48.18    0.83
   3   4   5  285.25    1.43
   4   2 -17   50.23    1.21
   4   2  18    2.15    0.92
   4   3 -14   15.69    1.05
   4   3  15   28.92    0.92
   5   5   7   95.27    1.26
  -1  -6  -1  305.78    1.82
  -1  -6   0   16.24    0.96
  -1  -6   1  311.73    2.09
  -1  -6   2    7.45    1.06
  -1  -5  -1  113.98    1.21
  -1  -5   0  107.43    1.33
  -1  -5   1  117.43    1.53
  -1  -5   2  207.37    2.03
   0  -6 -13   38.80    0.87
   0  -5 -13   58.17    0.71
   0  -4 -12  102.29    0.96
   0  -4  14   15.10    0.95
   0  -3  13   21.38    0.93
   0  -1  -7  228.70    1.38
   1  -5  19  164.06    1.34
   1  -4 -17  135.58    1.06
   1  -3  18   12.55    0.82
   1  -2  17   30.66    0.82
   1  -1 -14  289.66    1.20
   1   0  13  284.62    1.20
   1   1  10  450.33    1.59
   1   2   2  463.99    2.34
   2  -3 -20   69.50    1.00
   2  -2 -19    9.19    0.82
   2   0 -16  427.23    1.55
   2   2  12   35.77    0.78
   2   3   7  147.15    1.06
   3   0 -19   11.31    0.86
   3   1 -17   19.05    0.82
   3   2  16   42.03    0.89
   3   4   6  221.84    1.26
   4   4  11   89.48    1.01
   5   5   8   68.46    1.25
   0  -9  -9    1.90    1.19
   0  -8 -11    1.63    0.89
   0  -7 -12    0.87    0.82
   0  -6 -12    0.76    0.78
   0  -5 -12  152.82    1.07
   0  -3 -11  159.24    0.95
   0  -2  -9   11.75    0.69
   0  -1   9   11.76    0.69
   0   0   2  915.01    4.81
   1  -6 -17   79.02    1.05
   1  -5 -17   80.27    1.01
   1  -4  19    3.87    0.84
   1  -3 -16    8.42    0.76
   1  -2 -15   25.48    0.77
   1  -1  16  105.98    0.98
   1   1  -8  589.72    2.29
   1   2   3  644.36    2.48
   2  -4 -20    5.02    0.89
   2  -2  21   69.78    1.03
   2   0  18  151.92    1.08
   2   1  16   65.15    0.88
   3  -1 -20  217.96    1.30
   3   0  21   55.76    1.02
   3   1  19   50.49    0.96
   3   2 -14   11.98    0.92
   3   3  13  152.52    1.06
   3   4   7   52.99    0.86
   4   3  16   45.14    0.98
   4   4  12   31.12    0.87
   4   5  -1   27.96    1.16
   4   5   0   13.61    0.94
   4   5   1   27.85    0.86
   4   5   2  136.50    1.22
   4   5   3    8.00    0.93
   5   5   9  175.05    1.47
   0  -8 -10    3.26    0.86
   0  -7 -11   84.41    1.00
   0  -6  15   14.09    1.05
   0  -5  15    9.58    0.83
   0  -4 -11   94.90    0.95
   0  -2  12  133.79    1.10
   0  -1  -6  254.59    1.52
   0   0   3    1.36    0.79
   1  -7 -16  215.35    1.33
   1  -5  20    1.82    1.13
   1  -3  19   62.79    0.95
   1  -2  18  122.06    1.04
   1  -1 -13  155.35    1.05
   1   0 -11  204.52    1.21
   1   0  14   63.93    0.87
   1   1  11   94.89    0.92
   1   2   4  193.66    1.39
   2  -3 -19   63.53    0.93
   2  -2 -18    1.21    0.77
   2  -1 -17   98.30    0.96
   2  -1  20  127.57    0.91
   2   1 -13  495.37    1.80
   2   2 -10  115.19    1.18
   2   2  13   39.54    0.63
   2   3   8  170.26    1.10
   3   0 -18   16.21    0.84
   3   2  17   65.82    0.95
   3   3  14  309.06    1.31
   3   4   8  130.08    1.04
   4   3  17    6.50    0.90
   4   4  13   62.12    0.97
   4   5  -2  140.96    1.66
   4   5   4  168.80    1.25
   4   5   5   21.03    0.83
   5   5  10   19.33    1.18
   0  -9  -8    8.96    0.95
   0  -7  15    8.98    1.26
   0  -6 -11  221.09    1.21
   0  -5 -11  132.83    1.02
   0  -4  15   77.24    1.15
   0  -3 -10   14.74    0.52
   0  -3  14  158.10    1.18
   0  -1  10  707.03    2.16
   0   0   4    1.66    0.79
   1  -6 -16  114.59    1.08
   1  -5 -16    9.40    0.83
   1  -4 -16  110.43    0.83
   1  -4  20   12.92    0.90
   1  -3 -15  193.67    1.11
   1  -2 -14   30.98    0.77
   1  -1  17   34.87    0.82
   1   2   5  332.69    1.63
   2  -4 -19   31.28    0.91
   2  -2  22   31.00    0.97
   2   0 -15   19.67    0.76
   2   0  19    8.27    0.80
   2   1  17   96.48    0.95
   2   2  14   73.86    0.89
   2   3   9  185.06    1.12
   3  -1 -19   51.14    0.94
   3   1 -16   25.20    0.83
   3   1  20  206.47    1.26
   3   4   9   10.57    0.73
   4   1 -18   47.47    1.00
   4   2 -16   10.11    0.85
   4   3 -13   34.24    1.22
   4   5   6    7.26    0.77
   0  -9  -7    0.33    0.91
   0  -8  -9  159.01    1.20
   0  -7 -10   -0.05    0.80
   0  -4 -10  125.50    1.00
   0  -2  -8 1058.60    2.40
   0  -2  13   31.48    0.78
   0   0   5    1.04    0.78
   1  -7 -15    2.70    0.91
   1   0  15  446.39    1.42
   1   1  12  125.08    0.97
   1   2   6  200.37    1.27
   2  -5 -19   33.10    0.98
   2  -3 -18  104.46    0.99
   2  -1 -16   62.79    0.87
   2  -1  21   10.14    0.87
   2   3  10  190.55    1.12
   3  -2 -20   21.55    0.91
   3   2  18   48.32    0.72
   3   3 -10   47.60    1.12
   3   3  15  108.35    1.00
   3   4  10   38.17    0.81
   4   4  -9   24.99    1.47
   4   4  14   24.69    0.89
   4   5  -3   10.03    1.21
   4   5   7   21.25    0.82
   4   5   8   27.79    1.01
   0  -9  -6   11.12    1.11
   0  -8  -8    1.86    0.85
   0  -6 -10    1.70    0.76
   0  -6  16   24.73    1.11
   0  -5 -10    3.98    0.71
   0  -5  16  278.79    1.61
   0  -3  -9  129.08    0.99
   0  -3  15   84.67    1.11
   0  -1  -5  498.34    2.18
   0  -1  11   98.42    0.97
   1  -6 -15   27.15    0.87
   1  -5 -15   17.74    0.82
   1  -4 -15   34.01    0.81
   1  -3  20   28.87    0.91
   1  -2  19    7.23    0.78
   1  -1 -12  124.65    0.99
   1   0 -10   83.13    0.91
   1   0  16    8.36    0.72
   1   1  -7  157.82    1.36
   1   1  13  149.99    1.03
   1   2   7  483.92    1.75
   2  -2 -17  155.43    1.07
   2   0  20    2.37    0.79
   2   1  18   18.54    0.81
   2   2  15  122.12    0.98
   2   3  11   11.12    0.71
   3   0 -17  112.53    1.04
   3   1  21    1.17    0.66
   3   2 -13   20.74    0.94
   3   2  19   13.54    0.88
   3   3  16   33.55    0.85
   3   4  11   34.10    0.81
   4   0 -19    8.36    0.92
   4   4  15    8.34    0.87
   4   5   9   11.58    0.82
   5   4 -11   47.49    1.65
   0  -7  -9  408.29    1.57
   0  -4  16  176.49    1.28
   0  -2  14   35.58    0.93
   0   0   7   -0.80    0.67
   1  -7 -14  274.15    1.36
   1  -4  21   64.13    1.06
   1  -3 -14  123.59    0.85
   1  -2 -13   51.90    0.82
   1  -1  18  156.94    0.95
   1   2   8  128.31    1.02
   2  -5 -18   10.16    0.89
   2  -4 -18   46.77    0.71
   2  -1  22   34.38    0.96
   2   0 -14   23.09    0.75
   2   1 -12   11.22    0.70
   2   2  -9   20.10    0.89
   2   2  16   53.15    0.85
   3  -2 -19   13.46    0.86
   3  -1 -18  159.16    1.14
   3   1 -15  215.68    1.29
   3   4  12    2.21    0.73
   4   1 -17   37.61    1.14
   4   2 -15    6.87    0.99
   4   4  16   31.14    0.96
   4   5  10    4.27    0.82
   0  -9  -5    7.14    0.91
   0  -8  -7    0.94    0.84
   0  -7  -8    0.23    0.78
   0  -7  16    4.67    1.27
   0  -6  -9  464.78    1.61
   0  -5  -9  123.07    1.00
   0  -4  -9   93.87    0.79
   0  -3  -8   81.64    0.89
   0  -1  12  277.40    1.37
   1  -8 -13    4.88    0.67
   1  -6 -14   14.71    0.83
   1  -5 -14   79.57    0.93
   1  -4 -14   11.86    0.76
   1  -3  21   46.87    0.97
   1  -2  20    1.22    0.80
   1  -1  19    5.35    0.77
   1   0  17  124.20    0.99
   1   1  14  303.81    1.30
   1   2   9    8.56    0.67
   2  -3 -17    0.46    0.75
   2  -2 -16   54.21    0.84
   2  -1 -15  311.76    1.34
   2   0  21   17.11    0.86
   2   1  19   17.94    0.82
   2   3  12  227.14    1.06
   3   2  20   23.74    0.94
   3   3  17   82.96    0.98
   3   4  13   12.56    0.78
   4   5  11   68.69    0.99
   5   3 -14   10.75    1.15
   0  -9  -4   40.96    1.02
   0  -8  -6  232.77    1.37
   0  -6  17  158.19    1.59
   0  -5  17  111.93    1.20
   0  -4  17   34.30    1.05
   0  -3  16   60.05    0.90
   0  -2  15  271.38    1.46
   0   0   8  284.48    1.44
   1  -8 -12   14.82    0.94
   1  -7 -13    8.78    0.88
   1  -3 -13  172.67    1.07
   1  -2 -12  480.47    1.57
   1  -1 -11   94.17    0.80
   1   0  -9   33.27    0.75
   1   1  15   88.17    0.93
   1   2  10  441.09    1.55
   2  -6 -17   65.93    1.06
   2  -5 -17    6.52    0.85
   2  -4 -17   68.90    0.95
   2   1  20  122.71    1.06
   2   2  17  149.64    1.06
   2   3  13   67.26    0.88
   3  -3 -19   26.59    0.92
   3   0 -16   47.45    0.88
   3   3  18    5.20    0.85
   4   0 -18   83.25    1.07
   4   3 -12   41.54    1.11
   4   5  12  185.60    1.23
   5   6   4   32.80    1.18
   5   6   5    0.19    1.08
   0  -9  -3   25.24    1.15
   0  -7  -7  175.28    1.19
   0  -6  -8    9.27    0.57
   0  -5  -8   61.37    0.87
   0  -4  -8  336.81    1.42
   0  -2  -6   41.72    0.84
   0  -1  -4  405.68    2.08
   0  -1  13  302.14    1.40
   0   0   9    0.51    0.64
   1  -6 -13   74.39    0.94
   1  -4 -13   40.23    0.82
   1  -3  22   24.62    0.98
   1  -2  21    7.36    0.85
   1  -1  20  245.35    1.28
   1   0  18   83.02    0.92
   1   1  -6  351.36    2.13
   1   2  11   56.03    0.81
   2  -3 -16   53.95    0.86
   2   0 -13    6.51    0.69
   2   0  22   54.01    0.79
   2   1 -11  204.13    1.29
   2   2  18    0.70    0.78
   2   3  14  241.61    1.19
   3  -4 -19    1.84    0.92
   3  -2 -18   51.47    0.93
   3  -1 -17   17.52    0.82
   3   2 -12   93.94    1.17
   3   4  14   17.06    0.61
   4   5  -4  163.12    2.47
   4   5  13   62.66    1.00
   5   6   2   19.45    1.14
   5   6   3   47.76    1.05
   5   6   6   41.91    1.04
   0  -8  -5    3.94    0.83
   0  -3  -7   37.82    0.64
   0  -3  17   55.81    0.90
   0  -2  16   84.23    1.09
   0  -1  14    0.54    0.68
   1  -8 -11   85.68    1.08
   1  -7 -12   85.85    1.02
   1  -5 -13    9.80    0.57
   1   1  16  116.27    0.97
   1   2  12  491.72    1.57
   2  -6 -16   54.36    1.00
   2  -5 -16  132.50    1.10
   2  -4 -16   41.35    0.88
   2  -2 -15  119.78    0.98
   2  -1 -14  141.93    1.05
   2   1  21   11.00    0.87
   2   3  15    7.96    0.76
   2   4   4   71.59    0.93
   2   4   5  102.65    1.00
   2   4   6  129.17    1.04
   3  -3 -18    5.14    0.85
   3   1 -14   18.45    0.75
   3   3  -9   37.48    1.17
   3   3  19   24.92    0.93
   3   4  15   21.67    0.85
   3   5   4   41.37    0.98
   3   5   5   82.46    0.97
   3   5   6    2.18    0.70
   4   1 -16    0.96    0.81
   4   2 -14   18.54    1.01
   4   5  14  203.93    1.30
   5   6   1  120.90    1.36
   0  -9  -2   25.12    0.97
   0  -8  -4  206.02    1.47
   0  -7  -6    1.80    0.77
   0  -6  -7   14.84    0.78
   0  -5  -7   53.26    0.84
   0  -5  18    7.06    0.87
   0  -4  -7   15.65    0.72
   0  -4  18    7.55    0.84
   0   0  11   -0.60    0.65
   1  -9  -9   61.93    1.11
   1  -6 -12   66.46    0.91
   1  -3 -12   54.13    0.67
   1  -2 -11   57.10    0.82
   1  -2  22   48.82    0.98
   1  -1 -10  440.29    1.62
   1  -1  21   13.80    0.86
   1   0  19   36.84    0.85
   1   1  17   35.74    0.80
   1   2  13   53.61    0.82
   2  -7 -15    4.70    0.94
   2   2  19   10.84    0.84
   2   4   3  139.52    1.17
   2   4   7  119.07    0.89
   2   4   8   90.39    0.94
   2   4   9  186.75    1.14
   3  -4 -18   14.27    0.89
   3   4  16   24.89    0.88
   3   5   2   22.23    0.94
   3   5   3  139.53    1.19
   3   5   7  223.75    1.27
   3   5   8   49.17    0.88
   3   5   9  329.04    1.42
   4  -1 -18   42.71    0.98
   4   0 -17   84.74    1.05
   5   3 -13  151.57    1.74
   5   6   0    1.11    1.06
   0  -9  -1    4.83    0.88
   0  -6  18   -0.03    0.90
   0  -3  -6  213.16    1.27
   0  -3  18  180.27    1.23
   0  -2  17   -0.18    0.72
   0  -1  15  515.65    1.70
   0   0  12  783.50    2.06
   1  -8 -10    2.80    0.90
   1  -7 -11   10.47    0.85
   1  -5 -12   92.92    0.96
   1  -4 -12   15.98    0.56
   1   0  -8  389.77    1.73
   1   0  20    9.76    0.82
   1   2  14   31.22    0.78
   2  -6 -15   21.89    0.91
   2  -3 -15    6.42    0.75
   2   0 -12  793.47    2.10
   2   1  22   35.50    0.96
   2   2  -8   17.58    0.87
   2   2  20    0.75    0.83
   2   3  16   53.02    0.69
   2   4   2  255.36    1.55
   2   4  10   47.91    0.83
   3  -2 -17   65.20    0.76
   3  -1 -16   23.67    0.80
   3   0 -15   40.87    0.84
   3   4  17   32.74    0.92
   3   5  10   55.33    0.91
   5   2 -15    2.64    1.10
   0  -9   0   -0.09    1.05
   0  -8  -3   -0.19    0.81
   0  -7  -5   16.68    0.80
   0  -6  -6  328.70    1.47
   0  -5  19    6.64    0.90
   0  -4  19   33.35    0.93
   0  -1  -3  417.39    2.38
   1  -9  -8  139.62    1.26
   1  -6 -11   68.61    0.92
   1  -3 -11  169.28    1.08
   1  -1  22   82.71    1.04
   1   1  18  162.86    1.08
   2  -7 -14    4.55    0.92
   2  -5 -15   26.72    0.87
   2  -4 -15   20.17    0.60
   2  -2 -14   74.71    0.89
   2  -1 -13  502.69    1.64
   2   3  17    1.60    0.79
   2   4   1  312.89    1.87
   2   4  11  394.10    1.44
   3  -3 -17   82.93    0.99
   3   1 -13  269.64    1.50
   3   4  18   14.70    0.90
   3   5   1   55.41    0.96
   3   5  11  208.56    1.21
   3   5  12    4.65    0.78
   4   1 -15  202.19    1.46
   4   6   6  156.89    1.39
   4   6   7    1.69    0.99
   5   4 -10    4.29    1.38
   5   6  -1  121.80    1.75
   0  -9   1    3.41    1.08
   0  -5  -6   49.28    0.85
   0  -4  -6  334.44    1.47
   0  -3  19   33.56    0.89
   0  -2  18    1.26    0.74
   0  -1  16   10.97    0.75
   0   0  13    0.49    0.47
   1  -8  -9  107.32    1.11
   1  -7 -10   28.65    0.88
   1  -5 -11   99.56    0.97
   1  -4 -11   90.95    0.92
   1  -2 -10  441.57    1.56
   1  -1  -9   86.94    0.94
   1   0  21  158.61    1.14
   1   1  19    5.34    0.77
   1   2  15   23.90    0.59
   2  -6 -14    4.68    0.87
   2   1 -10   24.45    0.75
   2   2  21   64.16    1.01
   2   3  18  102.11    1.01
   2   4  12  201.38    1.02
   2   4  13   82.20    0.91
   3  -5 -17   31.13    0.98
   3  -4 -17   34.02    0.91
   3  -2 -16   40.41    0.87
   3   2 -11  133.75    1.20
   3   4  19    2.44    0.91
   3   5  13   15.49    0.82
   4  -2 -18    1.21    0.90
   4  -1 -17   40.09    0.96
   4   0 -16   26.67    1.04
   4   3 -11   39.53    1.10
   4   6   4  195.43    1.50
   4   6   5    4.22    0.80
   4   6   8   71.23    1.03
   4   6   9   27.68    0.91
   4   6  10    3.94    0.87
   0  -8  -2   14.63    0.85
   0  -7  -4    1.04    0.73
   0  -6  -5   67.57    0.93
   0  -5  20   25.63    1.18
   0  -4  20   -0.04    1.07
   0  -3  -5  186.77    1.25
   0  -1  17   47.79    0.84
   0   0  14    2.95    0.69
   1  -9  -7  106.12    1.20
   1  -1  23   23.30    0.95
   1   2  16  169.39    1.07
   1   3   5   67.49    0.88
   1   3   6   90.18    0.94
   1   3   7   84.83    0.80
   1   3   8   67.02    0.86
   1   3   9  485.09    1.63
   1   3  10   19.55    0.71
   2  -7 -13   13.40    0.91
   2  -5 -14  361.80    1.42
   2  -4 -14   59.76    0.89
   2  -3 -14  229.83    1.06
   2   2  22   32.76    0.98
   2   3  19   65.66    0.97
   2   4  14   60.58    0.87
   3  -1 -15  223.38    1.21
   3   0 -14    0.28    0.71
   3   5   0   15.11    0.93
   3   5  14   80.32    0.99
   4   2 -13   12.62    0.81
   4   4  -8    3.79    1.18
   4   6   3   22.51    0.88
   4   6  11  138.05    1.21
   4   6  12    6.39    0.92
   0  -9   2   22.95    0.98
   0  -5  -5   42.46    0.83
   0  -4  -5   32.97    0.78
   0  -3  20   81.31    1.05
   0  -2  -4   46.42    0.93
   0  -2  19   18.42    0.83
   0   0  15   -0.05    0.68
   0   1   6  257.04    1.54
   0   1   7  227.67    1.38
   0   1   8    5.32    0.66
   0   1   9   11.14    0.69
   1  -9  -6   34.09    1.01
   1  -8  -8    0.40    0.85
   1  -7  -9   22.84    0.86
   1  -6 -10   51.02    0.69
   1  -3 -10   19.05    0.73
   1   0  22    5.05    0.88
   1   1  -5   66.11    1.24
   1   1  20  256.36    1.27
   1   2  17   32.18    0.80
   1   3   4   35.15    0.79
   1   3  11  167.72    1.07
   2  -2 -13   39.24    0.78
   2   0 -11    0.21    0.67
   2   4   0  316.92    2.05
   2   4  15   20.03    0.79
   3  -5 -16   23.06    0.94
   3  -4 -16   25.39    0.89
   3  -3 -16   30.79    0.85
   3   5  15   52.41    0.95
   4  -2 -17   49.11    0.98
   4   6   2    7.61    0.98
   5   2 -14    4.55    1.09
   5   3 -12   87.42    1.51
   5   6  -2   18.63    1.51
   0  -9   3   24.64    1.19
   0  -8  -1   26.30    0.91
   0  -7  -3    9.99    0.77
   0  -6  -4  182.82    1.22
   0  -4  21    8.69    1.12
   0  -1  18   39.30    0.84
   0   0  16   40.68    0.81
   0   1   5  513.70    2.21
   0   1  10  674.25    1.89
   0   1  11   96.98    0.93
   1  -5 -10    0.76    0.52
   1  -4 -10  104.82    0.96
   1   0  23  257.50    1.39
   1   1  21   14.85    0.85
   1   2  18  124.61    1.02
   1   3   3   15.63    0.71
   1   3  12   53.16    0.66
   1   3  13  174.25    1.07
   2  -8 -11   12.71    0.96
   2  -7 -12    4.97    0.87
   2  -6 -13   54.72    0.94
   2  -3 -13   68.48    0.88
   2  -1 -12    9.70    0.69
   2   3  20   69.79    0.81
   2   4  16   41.61    0.87
   3  -2 -15   10.35    0.79
   3   5  16   21.04    0.90
   4   1 -14    4.94    0.78
   4   6   1   67.36    1.34
   0  -9   4   38.54    1.25
   0  -8   0  138.52    1.41
   0  -3  21   92.87    1.10
   0  -2  20    4.15    0.81
   0  -1  19    5.39    0.78
   0   0  17    0.25    0.73
   0   1  12  266.58    1.29
   0   1  13  308.56    1.35
   1  -9  -5    2.58    0.92
   1  -8  -7   27.95    0.91
   1  -7  -8   56.82    0.92
   1  -6  -9  183.31    1.14
   1  -2  -9    9.36    0.68
   1  -1  -8  579.94    1.93
   1   2  19    7.19    0.81
   1   3  14  121.98    0.99
   2  -5 -13   15.60    0.60
   2  -4 -13   82.40    0.92
   2   1  -9    4.26    0.79
   2   3  21   49.37    1.01
   2   4  17   68.56    0.94
   3  -6 -15   -0.32    0.91
   3  -1 -14   16.24    0.76
   3   1 -12  188.98    1.24
   3   3  -8   69.77    1.34
   3   5  -1   55.29    1.28
   3   5  17   27.37    0.72
   4  -3 -17    6.27    0.65
   4  -1 -16    0.91    0.81
   4   0 -15   35.60    0.89
   5   1 -15   49.88    1.03
   0  -9   5    6.74    1.11
   0  -7  -2    2.12    0.74
   0  -6  -3    0.32    0.87
   0  -5  -4  237.02    1.34
   0  -3  -4 1044.52    2.74
   0  -2  21  106.99    1.11
   0  -1  -2  201.86    1.94
   0   1   4  412.11    2.09
   0   1  14   -0.58    0.69
   1  -5  -9  518.71    1.63
   1  -3  -9  486.79    1.61
   1   1  22   84.37    1.04
   1   3   2  299.61    1.82
   1   3  15  185.57    1.10
   2  -6 -12   42.48    0.90
   2  -2 -12   35.32    0.78
   2   2  -7  407.47    2.30
   2   4  18   47.62    0.92
   3  -5 -15   53.33    0.75
   3  -4 -15   20.25    0.86
   3  -3 -15  104.12    0.82
   3   0 -13   25.87    0.78
   3   2 -10  415.73    1.97
   4  -2 -16   10.65    0.86
   4   2 -12   28.32    1.02
   0  -9   6    9.44    1.31
   0  -8   1   26.28    1.09
   0  -4  -4   51.69    0.85
   0  -3  22   35.58    0.99
   0  -1  20  108.05    1.05
   0   0  18  141.07    1.06
   0   1  15  517.41    1.61
   1  -9  -4    9.74    0.94
   1  -8  -6   75.53    1.03
   1  -6  -8   27.58    0.81
   1  -4  -9  113.51    0.99
   1   1  23   20.77    0.95
   1   2  20    0.53    0.57
   1   3  16    7.75    0.55
   2  -8 -10    4.74    0.65
   2  -7 -11  155.82    0.98
   2  -5 -12  124.62    1.03
   2  -3 -12  230.64    1.20
   2  -1 -11  203.93    1.18
   2   0 -10 1172.06    2.62
   2   4  19   31.20    0.93
   2   5   7   30.06    0.77
   2   5   8  154.50    1.10
   2   5   9  167.15    1.12
   2   5  10   51.01    0.85
   2   5  11   22.68    0.77
   3  -6 -14    1.03    0.91
   3  -2 -14   17.24    0.77
   3   6   7    8.14    0.95
   3   6   8   35.52    0.86
   3   6   9   54.46    0.92
   3   6  10    6.94    0.82
   3   6  11  183.08    1.22
   4  -3 -16   44.86    0.95
   4   3 -10   90.23    1.29
   4   6   0    7.99    1.13
   0  -9   7    0.70    1.29
   0  -7  -1    1.96    0.74
   0  -2  22    8.21    0.88
   0  -1  21    0.15    0.82
   0   0  19   -0.75    0.75
   0   1   3  418.26    2.38
   0   1  16   10.20    0.74
   1  -7  -7    1.18    0.55
   1  -2  -8  127.92    1.03
   1   2  21    7.66    0.86
   1   3  17   89.67    0.78
   2  -6 -11   90.83    0.99
   2  -4 -12  204.12    1.01
   2   4  -1  300.83    2.25
   2   4  20    4.04    0.91
   2   5   6   17.49    0.74
   2   5  12  116.17    0.85
   2   5  13   15.80    0.81
   2   5  14  353.48    1.41
   3  -7 -13    6.01    0.97
   3  -5 -14   84.06    1.01
   3  -3 -14  304.59    1.31
   3   6   6  254.15    1.41
   3   6  12   31.14    0.90
   3   6  13   45.50    0.93
   3   6  14   -0.04    0.86
   4  -4 -16   30.51    0.73
   4  -1 -15  204.62    1.23
   4   1 -13  314.85    1.52
   5   2 -13   55.03    1.05
   0  -8   2   13.92    1.04
   0  -6  -2  290.39    1.52
   0  -5  -3  182.17    1.24
   0   0  20   -0.42    0.79
   0   1  17   48.59    0.83
   1  -9  -3   29.25    1.01
   1  -8  -5   18.93    0.88
   1  -5  -8   17.32    0.77
   1  -1  -7  155.46    1.17
   1   0  -6  224.02    1.53
   1   2  22   46.28    0.97
   1   3  18   12.02    0.60
   1   3  19   57.45    0.93
   2  -8  -9    6.06    0.65
   2  -7 -10    4.56    0.84
   2   5   5  111.23    1.05
   2   5  15   29.56    0.88
   3  -6 -13   42.87    0.97
   3  -4 -14   15.86    0.61
   3  -1 -13  266.34    1.28
   3   1 -11   21.98    0.78
   3   6   5   11.10    0.79
   3   6  15    0.56    0.90
   4  -2 -15    6.71    0.82
   4   0 -14   34.08    0.87
   5   0 -15    6.10    0.89
   5   1 -14    6.44    0.89
   5   3 -11   94.58    1.38
   0  -4  -3  333.59    1.61
   0  -3  -3   70.38    0.99
   0  -2  23   93.73    1.16
   0  -1  22   42.07    0.95
   0   0  21    0.69    0.81
   0   1  18   39.90    0.82
   0   2   9   11.51    0.69
   0   2  10   85.70    0.90
   0   2  11   21.37    0.71
   0   2  12  133.80    0.99
   1  -7  -6   14.44    0.81
   1  -6  -7   21.23    0.80
   1  -4  -8  272.56    1.29
   1  -3  -8   68.28    0.73
   1   2  23    1.36    0.91
   1   3  20   28.63    0.90
   1   4   8  270.58    1.30
   1   4   9  113.67    0.97
   1   4  10  106.03    0.95
   1   4  11   88.18    0.90
   1   4  12   14.77    0.73
   1   4  13   40.77    0.81
   2  -5 -11   21.46    0.79
   2  -2 -11  169.43    0.97
   2   5   4  372.46    1.66
   2   5  16  121.70    0.89
   2   5  17    8.26    0.85
   3  -7 -12  107.56    1.12
   3   0 -12   23.45    0.76
   3   6   4  127.85    1.17
   4  -4 -15    9.80    0.88
   4  -3 -15   30.66    0.90
   4   7   8   18.87    0.95
   0   2   8 1067.90    2.42
   0   2  13   29.73    0.60
   1   4  14   12.71    0.54
   2  -4 -11  397.70    1.33
   2  -3 -11    9.84    0.53
   3  -5 -13   15.31    0.63
  -6   2  -1    7.13    0.82
  -4  -7  -1    4.88    0.85
  -4  -5  -3   10.20    0.76
  -4  -2  -4   96.20    0.89
  -4   1  -3  649.49    1.89
  -3  -7  -1    8.24    0.79
  -3  -6  -2   17.53    0.77
  -2  -8   1   86.78    1.18
  -1  -3  -2  326.22    1.59
   0  -4   0  340.54    2.05
   0   7  14    1.88    0.98
   1   6  14   14.75    0.79
   2  -5   7   33.82    1.30
   2   0   6    2.07    0.59
   2   2   8   20.74    0.67
   2   3  10  204.68    1.10
   2   5  17    9.00    0.82
   3  -5  13   16.52    1.04
   3   2  15   12.48    0.75
   3   3  19   28.11    0.92
  -6  -3  -3   84.48    1.00
  -6  -2  -3   77.53    0.99
  -6  -1  -3  157.37    1.11
  -6   1  -2    5.77    0.81
  -6   3   0   21.38    0.89
  -5  -6  -2   22.98    0.92
  -5  -5  -3  129.58    1.08
  -5   2  -2  194.24    1.23
  -5   3  -1   42.06    0.89
  -4  -3  -4  212.45    1.12
  -4  -1  -4  145.27    1.00
  -4   4   0   10.04    0.89
  -3  -8   0    4.35    0.84
  -3  -5  -3  152.32    1.02
  -3  -3  -4  111.82    0.92
  -3  -2  -4   10.44    0.63
  -3   1  -3   49.41    0.80
  -2  -4  -3  165.53    1.05
  -1  -9   4    9.51    1.08
  -1   6   7   24.64    0.93
   0   6  10    1.77    0.86
   1   4   8  292.76    1.30
   1   6  15   28.29    0.85
   2   1   7    6.23    0.63
   2   4  13   87.59    0.74
   2   5  18   10.07    0.62
   2   5  19   34.90    0.95
   3  -4  12    2.41    0.89
   3  -3  11  244.72    1.36
   3  -2  11  143.80    1.08
   3  -1  11   24.11    0.74
   3   0  12   25.24    0.73
   3   1  13  279.99    1.13
   3   2  16   43.10    0.85
  -6  -4  -3   31.82    0.96
  -6   0  -3   37.10    0.88
  -6   4   1  164.53    1.57
  -5  -3  -4  155.37    1.06
  -5  -2  -4   88.67    0.75
  -5  -1  -4   69.51    0.88
  -5   1  -3  627.84    1.84
  -5   5   2    0.24    0.97
  -4  -4  -4   13.70    0.73
  -4   0  -4   24.99    0.73
  -3  -1  -4  158.42    0.95
  -2   0  -3  349.30    1.65
  -2   5   3  137.29    2.07
  -1  -8   2   24.30    0.87
  -1  -4  -2  624.30    2.03
  -1   7  11   10.82    0.97
   0   3   3   75.93    1.03
   0   5   7   58.26    0.84
   0   7  15    8.37    0.84
   1   3   6  101.53    0.94
   1   5  11  110.02    0.95
   1   6  16  121.55    1.08
   2   2   9   23.40    0.68
   2   3  11   12.45    0.68
   2   4  14   63.90    0.85
   3  -5  14   89.48    1.27
   3   1  14   19.42    0.73
   3   2  17   74.05    0.93
   3   2  18   54.44    0.93
  -5  -6  -3   56.62    0.99
  -5  -4  -4  158.39    0.93
  -5   0  -4   62.54    0.87
  -5   4   0    0.51    0.90
  -4  -7  -2    6.02    0.85
  -4  -6  -3   26.18    0.62
  -4  -5  -4  174.27    1.09
  -3  -7  -2  154.24    1.11
  -3  -6  -3   57.55    0.86
  -3  -4  -4  660.66    1.66
  -3   0  -4   -0.34    0.61
  -2  -9   2   63.13    1.07
  -2  -7  -1   13.75    0.76
  -2  -6  -2  110.04    0.99
   0  -9   6   10.07    1.27
   0  -8   4  227.97    1.78
   0   4   5   33.00    0.75
   0   6  11  235.95    1.37
   0   7  16    4.64    0.88
   1   5  12  106.69    0.95
   1   6  17   80.34    1.02
   1   6  18   43.99    0.96
   2  -3   6   21.00    0.87
   2  -1   6  770.40    2.31
   2   4  15   21.12    0.77
   3  -4  13   12.22    0.97
   3  -3  12   55.92    0.89
   3  -2  12  104.66    0.98
   3  -1  12  201.97    1.16
   3   0  13   28.95    0.75
   3   1  15  242.86    1.18
   3   2  19   13.27    0.87
   3   2  20   25.02    0.92
  -6  -3  -4    2.32    0.84
  -6  -2  -4   43.42    0.93
  -6  -1  -4   72.14    0.96
  -6   1  -3  154.19    1.17
  -6   2  -2   47.13    0.95
  -5  -5  -4   13.84    0.85
  -4  -3  -5   85.78    0.87
  -4  -2  -5  379.00    1.36
  -4   2  -3   39.47    0.93
  -3  -8  -1  105.15    1.09
  -3  -5  -4   47.17    0.80
  -3   4   0   29.07    1.11
  -2  -8   0   16.08    0.84
  -2  -5  -3  132.96    1.01
  -2   7   9  160.79    1.49
  -1  -7   0   56.12    1.02
  -1  -6  -1  340.43    1.54
  -1   0  -2  137.94    1.47
  -1   7  12   89.51    1.21
   0  -6   1  285.25    1.81
   1   2   5  375.21    1.62
   1   4   9  117.21    0.94
   2  -2   6    4.38    0.62
   2   0   7  240.79    1.27
   2   1   8  219.60    1.17
   2   3  12  247.32    1.18
   2   4  16   44.93    0.66
   2   4  17   77.46    0.94
   3  -5  15   54.85    1.04
   3  -1  13  296.01    1.32
   3   0  14    0.78    0.70
   3   1  16   27.54    0.79
   3   1  17   19.15    0.80
  -6  -4  -4    4.72    0.64
  -6   3  -1   15.36    0.87
  -5  -3  -5    3.05    0.76
  -5  -2  -5    3.92    0.72
  -5  -1  -5   56.53    0.85
  -5   2  -3  153.20    1.13
  -4  -7  -3   29.18    0.92
  -4  -4  -5   33.38    0.79
  -4  -1  -5  122.33    0.94
  -4   1  -4  145.24    1.05
  -4   3  -2   19.62    0.88
  -2  -3  -4    6.01    0.61
  -2  -2  -4  118.96    0.88
  -1  -9   3   32.67    1.15
  -1  -5  -2  223.29    1.29
  -1   5   5   25.54    0.91
  -1   6   8   32.94    0.96
   0   5   8   68.49    0.86
   0   6  12    0.43    0.71
   1   3   7   96.82    0.91
   1   5  13   12.59    0.74
   2   2  10  121.99    0.82
   2   3  13   75.20    0.86
   2   4  18   50.54    0.92
   2   4  19   32.18    0.91
   2   4  20    4.41    0.89
   3  -5  16   23.32    1.14
   3  -4  14   20.74    0.86
   3  -3  13  161.25    1.16
   3  -2  13   23.22    0.75
   3  -1  14   19.92    0.76
   3   0  15   46.66    0.84
   3   1  18  168.56    1.11
   3   1  19   58.70    0.94
   3   1  20  227.90    1.28
  -6   0  -4    3.83    0.58
  -5  -6  -4   37.74    0.95
  -5  -4  -5   14.24    0.61
  -5   1  -4   67.96    0.90
  -5   3  -2  180.83    1.28
  -4  -6  -4  210.66    1.04
  -3  -3  -5  157.44    0.90
  -3  -2  -5  175.42    0.95
  -2  -9   1   15.73    0.92
  -2  -7  -2    4.58    0.72
  -2  -4  -4   78.03    0.86
  -2  -1  -4  126.10    1.03
  -1  -8   1  202.39    1.37
  -1   7  13    6.67    0.83
   1   0   3  907.63    3.17
   1   1   4    5.87    0.68
   1   4  10  117.79    0.94
   1   5  14   88.57    0.93
   2   2  11  190.67    1.07
   2   3  14  262.35    1.19
   3  -3  14  335.05    1.51
   3  -2  14   14.97    0.75
   3  -1  15  230.84    1.22
   3   0  16   52.08    0.88
   3   0  17  121.68    1.03
   3   1  21    2.26    0.66
  -6  -3  -5   25.56    0.67
  -6  -2  -5   99.31    0.85
  -4  -5  -5   20.95    0.59
  -3  -4  -5  297.79    1.16
  -3  -1  -5   30.92    0.56
   2   1   9    4.61    0.45
   0   0   0    0.00    0.00
;
_shelx_hkl_checksum     10720
