# Supplementary material for: Potassium 4-azidobenzene­sulfonate
Source: Acta Crystallogr Sect E Struct Rep Online. 2014 Jul 11;70(Pt 8):m300. doi: 10.1107/S1600536814015669 (PMC4158513; doi:10.1107/S1600536814015669)
Supplement: Supplementary file 2 [file e-70-0m300-Isup2.hkl]

#
# h,k,l, Fc-squared, Fo-squared, sigma(Fo-squared), status flag
#
data_I
_shelx_title ' jk14_2 in P 21 21 21'
_shelx_refln_list_code          4
_shelx_F_calc_maximum       70.93
_exptl_crystal_F_000       480.00
_reflns_d_resolution_high  0.8078

loop_
 _space_group_symop_operation_xyz
 'x, y, z'
 '-x+1/2, -y, z+1/2'
 'x+1/2, -y+1/2, -z'
 '-x, y+1/2, -z+1/2'

_cell_length_a     5.4220
_cell_length_b     7.9937
_cell_length_c    19.2673
_cell_angle_alpha  90.000
_cell_angle_beta   90.000
_cell_angle_gamma  90.000

_shelx_F_squared_multiplier     1.000

loop_
 _refln_index_h
 _refln_index_k
 _refln_index_l
 _refln_F_squared_calc
 _refln_F_squared_meas
 _refln_F_squared_sigma
 _refln_observed_status
   4   0   0       3722.23       3658.83       144.86 o
   6   0   0        624.75        630.35        26.97 o
   1   1   0       3715.82       3659.09         9.15 o
   2   1   0         21.99         30.27         1.27 o
   3   1   0         26.40         31.57         1.30 o
   4   1   0         19.02         21.57         1.36 o
   5   1   0          3.48          5.16         1.44 o
   6   1   0        103.81        109.93         1.78 o
   3   2   0       2474.20       2504.60        49.19 o
   4   2   0         36.25         41.14         1.42 o
   5   2   0        657.45        662.01        12.16 o
   6   2   0        126.29        128.26         2.87 o
   1   3   0          9.75         11.79         1.43 o
   2   3   0          0.54          0.61         1.35 o
   3   3   0         43.18         49.19         1.38 o
   4   3   0          5.75          4.77         1.33 o
   5   3   0         93.34         95.47         2.33 o
   6   3   0         88.43         88.34         2.02 o
   0   4   0       1419.86       1362.59        22.16 o
   1   4   0          0.75          5.31         1.35 o
   2   4   0       1390.41       1366.99        35.94 o
   3   4   0        112.84        118.45         2.27 o
   4   4   0         37.51         44.05         1.42 o
   5   4   0          0.19          1.90         1.41 o
   6   4   0        333.20        314.01         9.50 o
   1   5   0        427.67        457.63        10.08 o
   2   5   0         58.41         64.40         2.28 o
   3   5   0         68.82         67.67         1.92 o
   4   5   0         62.11         59.86         2.67 o
   5   5   0         11.25         12.94         1.70 o
   0   6   0         23.72         42.66         3.72 o
   1   6   0         73.35         67.76         1.61 o
   2   6   0        138.69        145.24         2.33 o
   3   6   0         77.64         80.67         1.81 o
   4   6   0         31.11         31.90         1.57 o
   5   6   0          7.32          6.62         1.93 o
   1   7   0        200.81        212.51         3.31 o
   2   7   0          4.26          4.93         1.66 o
   3   7   0         67.97         65.97         1.94 o
   4   7   0          3.26          3.52         1.99 o
   0   8   0        579.03        574.81        38.31 o
   1   8   0         23.91         22.30         1.71 o
   2   8   0         60.42         66.50         1.67 o
   3   8   0         13.05         18.91         1.58 o
   1   9   0         16.19         19.20         1.86 o
   2   9   0          9.85          9.71         2.08 o
   1   0   1       1635.24       1639.20        14.89 o
   2   0   1        256.33        235.40         5.47 o
   3   0   1         42.61         41.42         1.31 o
   4   0   1          0.38          2.12         1.36 o
   5   0   1         12.95         17.43         1.62 o
   6   0   1          1.63          1.55         1.63 o
  -6   1   1         14.90         13.64         1.66 o
  -5   1   1        101.23         96.19         1.57 o
  -4   1   1        517.21        543.10        10.93 o
  -3   1   1        239.06        247.14         3.78 o
  -2   1   1       1352.33       1411.59        13.09 o
  -1   1   1       3788.52       3725.01        36.75 o
   0   1   1        159.33        187.17         2.67 o
   1   1   1       3807.04       3710.12        47.89 o
   2   1   1       1354.04       1401.84        21.43 o
   3   1   1        234.90        242.24         4.54 o
   4   1   1        506.08        524.59         8.55 o
   5   1   1         98.67         90.74         3.36 o
   6   1   1         14.24         14.65         1.49 o
  -6   2   1         26.30         29.04         1.69 o
  -5   2   1        681.88        679.81        12.04 o
  -4   2   1         57.05         55.75         2.10 o
  -3   2   1        283.65        274.88         4.71 o
  -2   2   1        487.94        521.59         6.35 o
  -1   2   1       3227.37       3252.19         7.50 o
   0   2   1       3698.96       3562.58        13.72 o
   1   2   1       3372.03       3417.24        15.43 o
   2   2   1        493.15        527.34         7.80 o
   3   2   1        286.77        277.75         5.76 o
   4   2   1         56.60         53.79         1.76 o
   5   2   1        669.37        666.34        11.73 o
   6   2   1         28.80         26.19         1.38 o
  -6   3   1         67.20         71.61         3.46 o
  -5   3   1        166.07        169.05         5.09 o
  -4   3   1        243.78        248.82         2.67 o
  -3   3   1        191.90        200.02         5.34 o
  -2   3   1       1231.32       1296.47        28.95 o
  -1   3   1       1630.49       1764.31        65.80 o
   0   3   1          1.90          2.40         1.38 o
   1   3   1       1605.67       1749.39        50.19 o
   2   3   1       1239.31       1310.29        26.15 o
   3   3   1        188.36        195.22         4.20 o
   4   3   1        243.37        250.48         6.57 o
   5   3   1        168.99        169.90         2.91 o
   6   3   1         60.47         61.29         1.45 o
  -6   4   1        687.88        669.02        20.76 o
  -5   4   1         29.94         29.26         1.53 o
  -4   4   1       1947.94       1942.81        40.57 o
  -3   4   1        261.94        278.60         7.14 o
  -2   4   1       1319.33       1319.83        42.64 o
  -1   4   1       1401.77       1453.36        36.21 o
   1   4   1       1383.15       1420.36        33.26 o
   2   4   1       1349.83       1347.20        38.84 o
   3   4   1        260.21        272.60         7.57 o
   4   4   1       1956.19       1940.90        50.64 o
   5   4   1         31.74         34.13         2.53 o
   6   4   1        671.68        631.88         7.55 o
  -5   5   1         42.63         43.03         1.63 o
  -4   5   1        115.50        125.54         5.26 o
  -3   5   1        232.17        239.35         5.49 o
  -2   5   1        325.92        375.68        12.61 o
  -1   5   1        479.49        486.27        13.18 o
   0   5   1        211.81        246.41         5.57 o
   1   5   1        476.12        496.13        10.72 o
   2   5   1        315.63        368.24         8.97 o
   3   5   1        233.02        241.85         7.49 o
   4   5   1        116.16        122.95         4.23 o
   5   5   1         43.25         41.09         1.85 o
  -5   6   1        546.21        530.56        17.96 o
  -4   6   1        301.63        309.58         5.12 o
  -3   6   1       1707.68       1739.94        14.42 o
  -2   6   1       1900.93       1934.71        34.32 o
  -1   6   1       1248.84       1304.79        21.99 o
   0   6   1       1112.79       1114.85         8.90 o
   1   6   1       1237.89       1298.39        25.67 o
   2   6   1       1885.65       1930.34        34.40 o
   3   6   1       1726.94       1764.30        18.80 o
   4   6   1        295.11        295.01         9.79 o
   5   6   1        546.99        509.32        16.90 o
  -4   7   1         22.62         21.85         1.64 o
  -3   7   1         29.49         33.67         1.56 o
  -2   7   1         58.35         57.54         1.47 o
  -1   7   1        102.33        107.80         2.77 o
   0   7   1          7.62          8.38         1.81 o
   1   7   1        101.06        110.76         1.75 o
   2   7   1         58.47         59.60         1.83 o
   3   7   1         31.30         36.68         2.23 o
   4   7   1         22.25         19.21         3.16 o
  -3   8   1        409.45        410.99         8.56 o
  -2   8   1        320.89        335.16         6.74 o
  -1   8   1        797.51        777.55        17.50 o
   0   8   1        105.07        111.46         5.20 o
   1   8   1        789.26        788.03        12.80 o
   2   8   1        329.35        348.51         9.10 o
   3   8   1        401.64        408.66        17.84 o
  -2   9   1         55.97         56.94         2.04 o
  -1   9   1          0.25          0.40         2.14 o
   0   9   1         14.05         16.35         1.73 o
   1   9   1          0.38          0.96         1.80 o
   2   9   1         56.16         59.34         1.98 o
   0   0   2       3794.26       3511.14        14.14 o
   1   0   2        516.25        522.36         4.66 o
   2   0   2       3413.35       3157.20        59.73 o
   3   0   2         87.97        100.23         2.03 o
   4   0   2       3331.65       3164.02        66.52 o
   5   0   2        283.98        304.42         5.66 o
   6   0   2        502.89        484.66         6.75 o
  -6   1   2         22.90         25.41         1.67 o
  -5   1   2        616.05        619.17        15.06 o
  -4   1   2       1510.50       1493.61        23.76 o
  -3   1   2        453.65        464.43         6.93 o
  -2   1   2         27.74         27.52         1.20 o
  -1   1   2        998.62       1086.42        10.64 o
   0   1   2        802.22        827.56        33.35 o
   1   1   2       1009.35       1069.37        16.16 o
   2   1   2         33.22         33.38         1.96 o
   3   1   2        452.39        462.38         8.53 o
   4   1   2       1490.61       1454.21        22.07 o
   5   1   2        622.39        623.94         7.82 o
   6   1   2         23.84         29.90         1.90 o
  -6   2   2        171.51        179.96         4.79 o
  -5   2   2        745.79        751.84        12.50 o
  -4   2   2         23.90         28.80         1.25 o
  -3   2   2       1729.65       1668.27        23.39 o
  -2   2   2       3519.31       3646.09        41.30 o
  -1   2   2       2015.31       1947.83        23.72 o
   1   2   2       1997.91       1918.64        55.51 o
   2   2   2       3557.08       3644.79        72.04 o
   3   2   2       1752.87       1685.97        30.67 o
   4   2   2         18.21         26.22         2.56 o
   5   2   2        771.89        760.06        12.54 o
   6   2   2        182.62        191.94         5.04 o
  -6   3   2        148.52        151.57         6.18 o
  -5   3   2        718.69        734.78        16.40 o
  -4   3   2         70.60         75.60         1.64 o
  -3   3   2         12.76         13.45         1.35 o
  -2   3   2        143.83        140.48         3.04 o
  -1   3   2       1281.30       1280.30        33.51 o
   1   3   2       1294.59       1283.92        53.31 o
   2   3   2        143.43        138.66         3.80 o
   3   3   2         10.81          8.84         1.42 o
   4   3   2         71.13         76.89         2.31 o
   5   3   2        705.05        694.99        10.41 o
   6   3   2        147.27        149.32         3.53 o
  -6   4   2        108.37        113.47         3.66 o
  -5   4   2         36.70         39.22         1.62 o
  -4   4   2         98.30         94.36         1.69 o
  -3   4   2        521.25        531.80        10.50 o
  -2   4   2       1072.52       1102.60        21.04 o
  -1   4   2       2430.98       2415.17        54.27 o
   0   4   2        126.80        128.11         2.10 o
   1   4   2       2402.14       2463.32        58.79 o
   2   4   2       1088.63       1099.10        23.00 o
   3   4   2        508.93        522.29        13.40 o
   4   4   2         91.50         90.05         3.53 o
   5   4   2         43.36         44.75         2.42 o
   6   4   2        113.86        112.41         2.53 o
  -5   5   2          0.30          2.81         1.63 o
  -4   5   2        583.33        594.91        17.12 o
  -3   5   2        100.64        106.56         1.81 o
  -2   5   2       2618.09       2621.84        52.18 o
  -1   5   2        786.83        869.48        13.68 o
   0   5   2        690.85        736.62         6.58 o
   1   5   2        791.84        891.03        20.00 o
   2   5   2       2599.77       2611.04        85.64 o
   3   5   2         96.55         97.01         3.27 o
   4   5   2        577.89        588.41        17.95 o
   5   5   2          0.16          0.23         1.80 o
  -5   6   2         79.85         90.15         3.25 o
  -4   6   2         40.92         39.21         1.95 o
  -3   6   2         73.19         66.92         1.34 o
  -2   6   2        442.59        435.63         6.42 o
  -1   6   2         24.34         25.77         1.99 o
   0   6   2       1248.10       1263.26        46.24 o
   1   6   2         27.93         28.03         1.62 o
   2   6   2        409.17        410.26         7.87 o
   3   6   2         75.40         73.77         2.18 o
   4   6   2         32.94         32.74         1.76 o
   5   6   2         78.26         80.86         2.11 o
  -4   7   2         21.70         22.61         1.60 o
  -3   7   2        635.92        626.15        11.83 o
  -2   7   2         14.80         18.32         1.35 o
  -1   7   2        578.94        588.81        14.60 o
   0   7   2          0.56          4.99         1.45 o
   1   7   2        577.83        589.53        12.88 o
   2   7   2         15.13         22.67         2.10 o
   3   7   2        635.32        635.07         8.55 o
   4   7   2         20.70         17.55         2.40 o
  -3   8   2         67.29         63.37         3.01 o
  -2   8   2        166.11        177.12         5.55 o
  -1   8   2        102.83         98.49         3.19 o
   0   8   2         56.45         59.19         2.26 o
   1   8   2         99.15         95.93         1.75 o
   2   8   2        173.60        186.88         6.41 o
   3   8   2         67.65         60.64         3.85 o
  -2   9   2        238.16        245.89         6.05 o
  -1   9   2         75.04         83.07         3.52 o
   0   9   2         93.62         98.36         3.11 o
   1   9   2         75.83         85.89         2.32 o
   2   9   2        241.30        243.74         2.64 o
   1   0   3       3626.26       3393.01        48.35 o
   2   0   3       1321.98       1380.28        18.89 o
   3   0   3       4342.95       4360.94        86.44 o
   4   0   3          0.41          2.40         1.37 o
   5   0   3         58.04         54.95         1.51 o
   6   0   3        147.37        145.05         3.04 o
  -6   1   3        605.69        613.95        13.21 o
  -5   1   3       2528.43       2458.87        47.96 o
  -4   1   3       2570.39       2537.56        34.20 o
  -3   1   3        235.51        230.76         4.48 o
  -2   1   3       1280.90       1262.26        10.89 o
  -1   1   3        438.19        426.78         6.56 o
   0   1   3       1693.26       1671.71        47.52 o
   1   1   3        419.92        402.50         6.78 o
   2   1   3       1267.49       1237.50        21.27 o
   3   1   3        213.73        202.37         3.15 o
   4   1   3       2601.31       2574.32        42.85 o
   5   1   3       2559.63       2489.95        40.24 o
   6   1   3        603.01        608.32         5.73 o
  -6   2   3        312.81        313.90         7.70 o
  -5   2   3        600.52        612.18        11.44 o
  -4   2   3        139.02        158.47         2.95 o
  -3   2   3        161.05        151.29         3.39 o
  -2   2   3       2004.36       2094.33        25.90 o
  -1   2   3       2667.04       2707.28        56.59 o
   1   2   3       2624.03       2589.72        47.95 o
   2   2   3       1977.53       2037.71        44.56 o
   3   2   3        142.31        131.49         1.61 o
   4   2   3        139.55        164.77         7.91 o
   5   2   3        597.94        608.53        10.85 o
   6   2   3        305.35        297.00         6.16 o
  -6   3   3        336.26        324.47         3.55 o
  -5   3   3        158.94        164.10         1.96 o
  -4   3   3        989.58        986.27        14.50 o
  -3   3   3        793.83        848.74        14.92 o
  -2   3   3        131.07        151.71         2.20 o
  -1   3   3         50.35         54.24         2.55 o
   0   3   3        309.06        292.29         4.61 o
   1   3   3         61.87         66.41         3.27 o
   2   3   3        117.59        138.93         4.08 o
   3   3   3        816.85        868.26        19.67 o
   4   3   3       1015.16       1016.02        23.67 o
   5   3   3        156.08        161.63         3.77 o
   6   3   3        346.15        330.14         6.72 o
  -6   4   3        124.09        122.95         2.32 o
  -5   4   3         40.26         41.96         1.87 o
  -4   4   3       1103.33       1103.18        30.49 o
  -3   4   3         19.75         21.81         1.48 o
  -2   4   3        663.16        642.50        10.28 o
  -1   4   3        392.95        411.40        11.93 o
   0   4   3       1478.92       1389.81        34.23 o
   1   4   3        384.40        412.76        10.05 o
   2   4   3        625.67        584.09        19.65 o
   3   4   3         21.66         23.58         1.48 o
   4   4   3       1120.68       1109.51        33.91 o
   5   4   3         40.87         39.18         1.73 o
   6   4   3        113.18        110.80         2.53 o
  -5   5   3        518.62        506.85        15.58 o
  -4   5   3         41.85         39.44         1.35 o
  -3   5   3        580.13        596.19        12.91 o
  -2   5   3        533.54        532.18         8.53 o
  -1   5   3       1094.53       1082.46        19.33 o
   0   5   3        695.01        775.00        24.80 o
   1   5   3       1095.92       1095.85        25.14 o
   2   5   3        534.86        546.86         2.94 o
   3   5   3        594.85        594.48        23.17 o
   4   5   3         39.95         40.45         2.66 o
   5   5   3        522.61        504.61        12.62 o
  -5   6   3        214.46        211.10         2.36 o
  -4   6   3        113.36        107.11         2.57 o
  -3   6   3        224.77        225.45         3.70 o
  -2   6   3        426.85        438.79        11.97 o
  -1   6   3        596.43        598.53        13.73 o
   0   6   3          0.19          2.28         1.55 o
   1   6   3        622.95        629.61        14.46 o
   2   6   3        438.18        466.06         4.82 o
   3   6   3        234.52        230.75         2.45 o
   4   6   3        103.86         94.73         3.11 o
   5   6   3        215.72        202.71         5.77 o
  -4   7   3        117.67        114.69         1.72 o
  -3   7   3        342.67        327.82         7.60 o
  -2   7   3        771.49        773.23        22.53 o
  -1   7   3          1.38          2.78         1.43 o
   0   7   3         38.21         42.35         1.71 o
   1   7   3          1.26          1.90         1.64 o
   2   7   3        765.79        778.86        24.89 o
   3   7   3        347.98        340.14         2.75 o
   4   7   3        119.22        117.79         6.92 o
  -3   8   3        368.22        366.81         7.05 o
  -2   8   3        217.43        214.28         5.53 o
  -1   8   3        234.19        233.72         4.60 o
   0   8   3          0.13          1.07         1.83 o
   1   8   3        234.34        246.44         5.00 o
   2   8   3        223.74        222.51        11.73 o
   3   8   3        372.26        379.37        31.49 o
  -2   9   3        242.75        255.25         6.92 o
  -1   9   3        128.38        128.12         3.64 o
   0   9   3         97.06        104.96         4.22 o
   1   9   3        127.42        125.98         3.04 o
   2   9   3        241.11        250.32         2.98 o
   0   0   4          2.55          6.51         2.18 o
   1   0   4        109.20        122.15         1.84 o
   2   0   4         29.99         29.87         1.20 o
   3   0   4          0.90          0.41         1.02 o
   4   0   4        102.08        103.03         2.08 o
   5   0   4        229.79        239.25         3.22 o
   6   0   4         14.53         16.16         1.33 o
  -6   1   4        318.43        294.84         7.44 o
  -5   1   4        269.57        262.90         3.35 o
  -4   1   4        586.37        579.84        10.92 o
  -3   1   4        581.87        633.25         8.81 o
  -2   1   4        423.89        503.32         9.99 o
  -1   1   4         27.53         24.27         1.51 o
   0   1   4       1658.67       1623.72        36.39 o
   1   1   4         25.83         21.57         1.27 o
   2   1   4        434.41        517.12        10.23 o
   3   1   4        578.11        622.48         8.78 o
   4   1   4        570.48        562.28         5.83 o
   5   1   4        272.54        266.99         4.93 o
   6   1   4        313.29        304.48         4.83 o
  -6   2   4        176.78        176.72         5.61 o
  -5   2   4        354.60        343.96         3.76 o
  -4   2   4        370.67        372.85         2.50 o
  -3   2   4         35.83         45.08         1.81 o
  -2   2   4        476.90        469.68         6.99 o
  -1   2   4        797.79        854.98        19.62 o
   0   2   4        210.24        183.99         1.94 o
   1   2   4        771.85        815.86        31.75 o
   2   2   4        473.68        462.24         9.22 o
   3   2   4         36.58         44.53         1.43 o
   4   2   4        368.42        377.51         8.99 o
   5   2   4        339.58        333.69         8.40 o
   6   2   4        177.64        181.10         3.43 o
  -6   3   4         10.03         10.45         1.41 o
  -5   3   4        632.07        601.06         9.66 o
  -4   3   4        795.81        827.85         9.25 o
  -3   3   4        442.56        436.43         7.07 o
  -2   3   4         21.31         24.22         1.26 o
  -1   3   4        182.84        166.56         6.33 o
   0   3   4       4228.34       4147.39       121.93 o
   1   3   4        168.31        150.20         6.73 o
   2   3   4         18.48         21.53         1.71 o
   3   3   4        447.51        439.44        12.82 o
   4   3   4        780.32        823.32        24.03 o
   5   3   4        623.37        581.77         7.80 o
   6   3   4          9.91         13.03         1.75 o
  -6   4   4         16.77         19.90         1.55 o
  -5   4   4        647.44        627.59        11.19 o
  -4   4   4         54.61         54.42         1.67 o
  -3   4   4       2649.71       2660.54        36.86 o
  -2   4   4        301.38        308.14         6.17 o
  -1   4   4       1610.37       1583.56        40.30 o
   0   4   4        223.41        214.21         4.20 o
   1   4   4       1658.80       1679.99        36.48 o
   2   4   4        307.43        306.29        12.32 o
   3   4   4       2651.59       2639.07        91.45 o
   4   4   4         57.40         57.03         1.89 o
   5   4   4        673.44        656.34        20.45 o
   6   4   4         18.45         18.91         1.91 o
  -5   5   4         60.53         55.57         1.66 o
  -4   5   4        717.70        699.05        14.07 o
  -3   5   4        164.21        180.05         1.90 o
  -2   5   4       1603.04       1610.05        46.30 o
  -1   5   4        344.21        355.15        10.32 o
   0   5   4       1011.93        992.97        27.82 o
   1   5   4        340.09        355.57        10.31 o
   2   5   4       1595.42       1546.58        47.37 o
   3   5   4        162.53        173.29         6.08 o
   4   5   4        727.28        704.48        21.53 o
   5   5   4         60.09         56.48         2.07 o
  -5   6   4        141.90        143.74         2.83 o
  -4   6   4        841.97        840.21        14.80 o
  -3   6   4        564.45        563.27        18.88 o
  -2   6   4       1085.66       1098.34        17.49 o
  -1   6   4       1111.67       1115.39        23.01 o
   0   6   4        776.53        779.18        25.64 o
   1   6   4       1101.80       1126.83        32.52 o
   2   6   4       1117.63       1159.65        25.62 o
   3   6   4        576.10        562.71        28.56 o
   4   6   4        844.63        816.88        29.77 o
   5   6   4        143.21        140.56         5.46 o
  -4   7   4        122.57        127.34         1.91 o
  -3   7   4        340.76        357.13        10.40 o
  -2   7   4         14.48         13.42         1.54 o
  -1   7   4        903.89        920.73        21.97 o
   0   7   4          1.42          3.73         1.45 o
   1   7   4        904.04        919.47        24.36 o
   2   7   4         13.10         12.53         2.10 o
   3   7   4        346.22        368.29         3.87 o
   4   7   4        118.82        115.60         4.62 o
  -3   8   4        423.74        419.66         6.54 o
  -2   8   4        555.02        548.97         8.95 o
  -1   8   4         80.91         84.18         4.09 o
   0   8   4        885.96        850.05        17.89 o
   1   8   4         71.41         82.01         3.17 o
   2   8   4        528.79        534.79        21.00 o
   3   8   4        422.31        426.87        10.11 o
  -2   9   4        280.28        271.73         7.38 o
  -1   9   4         35.39         36.16         2.42 o
   0   9   4        161.56        162.91         5.42 o
   1   9   4         36.37         39.55         1.73 o
   2   9   4        274.51        273.13         3.20 o
   2   0   5        362.02        417.73         6.44 o
   3   0   5       4745.20       4543.68        85.30 o
   4   0   5         59.93         53.50         2.05 o
   5   0   5       1505.32       1514.15        23.91 o
   6   0   5         13.66         15.06         1.67 o
  -6   1   5        128.04        132.78         4.23 o
  -5   1   5        235.07        227.05         3.44 o
  -4   1   5        490.24        488.70         7.04 o
  -3   1   5        127.08        121.40         1.64 o
  -2   1   5        426.18        419.76         7.21 o
  -1   1   5        287.56        276.90         5.72 o
   0   1   5       2094.54       1999.32        33.93 o
   1   1   5        280.30        268.90         5.72 o
   2   1   5        420.38        409.71        11.55 o
   3   1   5        133.50        128.00         1.50 o
   4   1   5        482.96        482.77        10.78 o
   5   1   5        243.63        232.25         4.75 o
   6   1   5        117.50        125.05         4.79 o
  -6   2   5        423.14        399.51        11.66 o
  -5   2   5         20.97         20.78         2.62 o
  -4   2   5       1516.94       1521.13        26.36 o
  -3   2   5        670.62        691.98         8.49 o
  -2   2   5       3166.58       3122.12        72.34 o
  -1   2   5       1329.94       1398.86        24.79 o
   1   2   5       1322.81       1395.24        31.22 o
   2   2   5       3229.36       3100.06        95.53 o
   3   2   5        681.75        702.39        14.51 o
   4   2   5       1524.27       1525.33        31.85 o
   5   2   5         16.92         16.01         1.51 o
   6   2   5        420.73        402.58        10.96 o
  -6   3   5        103.04         99.17         1.85 o
  -5   3   5          9.68         12.45         1.25 o
  -4   3   5        333.14        324.35         3.37 o
  -3   3   5        621.97        619.47         8.14 o
  -2   3   5        238.64        262.31         6.27 o
  -1   3   5        253.15        264.92         7.28 o
   0   3   5        801.30        771.95        18.62 o
   1   3   5        270.07        279.86         9.48 o
   2   3   5        232.07        242.49         8.45 o
   3   3   5        622.06        622.68        16.14 o
   4   3   5        334.77        330.09         9.10 o
   5   3   5         10.94         13.08         1.43 o
   6   3   5        100.00         99.11         2.64 o
  -5   4   5         46.03         50.82         2.18 o
  -4   4   5        135.00        129.42         2.43 o
  -3   4   5       1179.74       1187.22        17.46 o
  -2   4   5        422.48        441.84        10.26 o
  -1   4   5        646.87        624.80        22.79 o
   0   4   5        130.71        130.27         1.56 o
   1   4   5        642.40        630.87         8.88 o
   2   4   5        426.72        430.41        15.48 o
   3   4   5       1202.42       1176.62        39.07 o
   4   4   5        123.32        117.42         1.92 o
   5   4   5         49.66         57.46         2.42 o
  -5   5   5        142.67        138.60         5.32 o
  -4   5   5         83.45         81.12         1.47 o
  -3   5   5        339.44        347.45         6.54 o
  -2   5   5        465.50        473.17        11.19 o
  -1   5   5         95.88         99.41         2.10 o
   0   5   5        178.80        175.53         4.25 o
   1   5   5        101.64        110.27         2.12 o
   2   5   5        473.42        468.18        18.69 o
   3   5   5        348.88        340.68        10.09 o
   4   5   5         90.67         87.12         2.67 o
   5   5   5        140.67        134.08         6.24 o
  -5   6   5          5.16          5.76         2.04 o
  -4   6   5         17.93         18.67         1.96 o
  -3   6   5         52.23         56.98         1.79 o
  -2   6   5        406.84        409.14         6.52 o
  -1   6   5        243.83        246.37         7.15 o
   0   6   5        294.86        290.79        10.36 o
   1   6   5        250.89        260.65         7.24 o
   2   6   5        403.20        412.96        16.33 o
   3   6   5         47.60         51.55         3.10 o
   4   6   5         18.32         18.35         1.85 o
   5   6   5          3.72          4.26         2.16 o
  -4   7   5         63.03         65.07         2.18 o
  -3   7   5        177.53        165.61         1.66 o
  -2   7   5         98.13        100.86         1.63 o
  -1   7   5        121.28        119.62         4.08 o
   0   7   5         71.61         72.09         2.48 o
   1   7   5        120.82        122.85         4.80 o
   2   7   5         96.84        102.11         2.74 o
   3   7   5        176.40        164.70         6.66 o
   4   7   5         64.38         63.62         2.50 o
  -3   8   5         34.16         39.94         1.83 o
  -2   8   5         10.04         12.42         1.61 o
  -1   8   5         83.16         89.11         1.97 o
   0   8   5         13.93         14.65         1.71 o
   1   8   5         76.10         81.63         4.30 o
   2   8   5         10.43         12.23         2.29 o
   3   8   5         33.30         39.52         2.49 o
  -2   9   5        174.86        167.03         2.35 o
  -1   9   5         14.14         16.03         2.22 o
   0   9   5         29.60         27.36         1.88 o
   1   9   5         12.46         12.15         2.12 o
   2   9   5        172.45        173.41         3.05 o
   1   0   6        866.17        887.02        18.95 o
   2   0   6          3.91          8.19         1.10 o
   3   0   6         42.32         47.24         1.43 o
   4   0   6         31.38         33.84         1.41 o
   5   0   6         77.84         75.41         3.54 o
   6   0   6          0.76          1.29         1.51 o
  -6   1   6        197.26        194.61         4.72 o
  -5   1   6        341.89        348.90         5.43 o
  -4   1   6        144.48        150.91         1.80 o
  -3   1   6        610.35        639.43         8.86 o
  -2   1   6       2820.47       2965.50        41.89 o
  -1   1   6       1401.35       1446.99        30.50 o
   0   1   6        955.13        991.35         4.06 o
   1   1   6       1440.96       1483.67        38.90 o
   2   1   6       2824.18       2958.45        51.88 o
   3   1   6        613.37        633.61        11.84 o
   4   1   6        134.08        138.21         2.74 o
   5   1   6        349.60        346.75         8.81 o
   6   1   6        200.63        199.59         4.00 o
  -6   2   6        170.41        164.42         5.03 o
  -5   2   6        144.89        144.57         3.80 o
  -4   2   6        568.56        571.70        12.93 o
  -3   2   6        110.17        110.75         1.95 o
  -2   2   6          8.47         15.84         1.19 o
  -1   2   6        834.10        817.20        16.17 o
   0   2   6        196.05        166.17         2.95 o
   1   2   6        845.97        826.30        25.90 o
   2   2   6          7.86         17.31         2.19 o
   3   2   6        106.30        107.26         3.80 o
   4   2   6        581.20        574.54        13.58 o
   5   2   6        147.96        141.17         2.34 o
   6   2   6        173.14        164.93         3.64 o
  -6   3   6         73.32         73.01         1.92 o
  -5   3   6         21.55         21.78         1.64 o
  -4   3   6        639.09        646.10        13.50 o
  -3   3   6        108.40        103.36         1.45 o
  -2   3   6         92.50         88.86         3.89 o
  -1   3   6        382.21        384.01         5.93 o
   0   3   6        900.62        865.86        15.11 o
   1   3   6        380.28        380.60         9.57 o
   2   3   6         77.61         72.19         3.31 o
   3   3   6        111.06        107.04         3.23 o
   4   3   6        650.06        646.16        18.70 o
   5   3   6         23.79         28.63         3.43 o
   6   3   6         71.83         72.49         2.52 o
  -5   4   6       1061.59       1062.47        20.97 o
  -4   4   6         12.56         11.76         1.25 o
  -3   4   6        994.40        981.93        36.57 o
  -2   4   6        535.10        549.07        12.60 o
  -1   4   6       2230.73       2204.04        58.72 o
   0   4   6       1400.71       1373.31        31.19 o
   1   4   6       2236.96       2268.32        84.29 o
   2   4   6        533.87        538.52        18.76 o
   3   4   6        989.99        937.19        36.13 o
   4   4   6         10.27         10.41         1.37 o
   5   4   6       1047.35       1031.94        30.34 o
  -5   5   6        233.36        243.03         6.02 o
  -4   5   6         31.35         32.77         1.76 o
  -3   5   6         12.03         13.93         1.49 o
  -2   5   6         77.01         78.80         1.96 o
  -1   5   6        521.19        508.59        12.67 o
   0   5   6        205.49        206.59         5.94 o
   1   5   6        502.76        512.04         4.20 o
   2   5   6         74.45         73.20         2.96 o
   3   5   6          8.47         10.04         1.61 o
   4   5   6         28.72         29.84         1.77 o
   5   5   6        238.98        243.45         7.62 o
  -5   6   6        176.59        189.61         3.12 o
  -4   6   6        681.37        694.05        24.06 o
  -3   6   6       1028.19       1060.08        22.91 o
  -2   6   6       1184.64       1197.08        22.90 o
  -1   6   6       2045.57       1968.98        63.21 o
   0   6   6       1378.20       1390.44        45.66 o
   1   6   6       2040.17       2056.14        44.94 o
   2   6   6       1151.56       1167.13        45.61 o
   3   6   6       1046.55       1039.52        24.36 o
   4   6   6        691.79        681.92        29.74 o
   5   6   6        174.41        174.95         5.15 o
  -4   7   6         83.69         91.65         2.94 o
  -3   7   6        377.68        371.38         5.56 o
  -2   7   6         98.02         99.44         4.50 o
  -1   7   6         56.11         60.32         1.84 o
   0   7   6         10.28          8.98         1.59 o
   1   7   6         58.12         59.71         1.86 o
   2   7   6         97.55        101.60         6.57 o
   3   7   6        372.97        376.04        12.64 o
   4   7   6         85.64         94.31         2.61 o
  -3   8   6        307.42        307.48         2.11 o
  -2   8   6        677.36        663.95        16.03 o
  -1   8   6        317.39        325.99        11.55 o
   0   8   6        996.00        976.53        27.20 o
   1   8   6        312.82        320.72        16.91 o
   2   8   6        712.26        703.95        29.92 o
   3   8   6        314.69        324.99        19.55 o
  -2   9   6         83.19         82.68         2.53 o
  -1   9   6        139.82        141.24         3.10 o
   0   9   6         40.19         38.89         1.91 o
   1   9   6        145.77        146.51         7.35 o
   2   9   6         82.79         79.72         2.68 o
   2   0   7        827.00        922.36        10.84 o
   3   0   7       1310.46       1236.04        17.26 o
   4   0   7         44.51         44.91         1.41 o
   5   0   7       1201.69       1179.03        26.60 o
   6   0   7         10.60         11.00         1.70 o
  -6   1   7         50.60         47.40         1.84 o
  -5   1   7        105.85        105.96         2.16 o
  -4   1   7         78.24         71.67         1.77 o
  -3   1   7        159.75        174.66         4.02 o
  -2   1   7         18.59         23.84         1.31 o
  -1   1   7        577.47        631.30        11.59 o
   0   1   7        948.63        898.61        12.48 o
   1   1   7        582.05        630.97        15.17 o
   2   1   7         18.03         22.53         1.14 o
   3   1   7        152.93        170.11         4.04 o
   4   1   7         86.71         77.95         1.49 o
   5   1   7         99.76         99.98         2.65 o
   6   1   7         55.04         52.29         1.77 o
  -6   2   7        249.10        250.25         7.38 o
  -5   2   7          1.95          3.26         1.36 o
  -4   2   7        581.96        577.75        13.10 o
  -3   2   7        714.61        775.67        18.09 o
  -2   2   7       1730.19       1702.45        28.54 o
  -1   2   7       1986.41       2016.89        36.66 o
   1   2   7       1949.21       1982.31        57.23 o
   2   2   7       1695.34       1648.19        46.89 o
   3   2   7        711.90        761.83        13.60 o
   4   2   7        585.19        582.67        10.10 o
   5   2   7          3.36          3.53         1.60 o
   6   2   7        254.90        249.86         6.21 o
  -6   3   7        184.87        204.39         5.76 o
  -5   3   7         10.17         10.42         1.62 o
  -4   3   7        227.64        235.74         4.98 o
  -3   3   7        264.96        271.12         6.42 o
  -2   3   7        634.13        644.05        10.59 o
  -1   3   7        403.24        366.87        12.80 o
   0   3   7        138.79        151.32         2.24 o
   1   3   7        401.87        367.59        13.32 o
   2   3   7        628.09        630.57        29.16 o
   3   3   7        272.68        278.45         8.54 o
   4   3   7        212.35        216.31         4.41 o
   5   3   7         11.89         13.09         1.62 o
   6   3   7        185.45        204.29         3.48 o
  -5   4   7         32.52         32.40         1.76 o
  -4   4   7         28.30         28.29         1.57 o
  -3   4   7        218.88        222.48         5.57 o
  -2   4   7        508.09        525.50        11.12 o
  -1   4   7       1197.41       1131.58        19.01 o
   0   4   7         67.53         67.60         2.51 o
   1   4   7       1178.68       1200.28        12.56 o
   2   4   7        503.95        501.41        22.43 o
   3   4   7        215.48        218.53         6.33 o
   4   4   7         26.60         28.38         1.59 o
   5   4   7         30.69         29.18         1.78 o
  -5   5   7        400.33        418.22        15.37 o
  -4   5   7         97.02        101.80         2.98 o
  -3   5   7        970.94       1005.31        22.56 o
  -2   5   7        126.07        125.54         3.83 o
  -1   5   7       1897.99       1857.13        42.25 o
   0   5   7        204.99        224.25         4.40 o
   1   5   7       1893.57       1945.20        32.27 o
   2   5   7        131.77        125.29         6.70 o
   3   5   7        953.50        952.32        40.21 o
   4   5   7         89.15         89.47         3.46 o
   5   5   7        400.21        409.33        16.85 o
  -4   6   7          5.74          6.85         2.00 o
  -3   6   7         33.42         34.16         1.78 o
  -2   6   7        260.15        258.30         3.29 o
  -1   6   7         95.75         93.39         3.08 o
   0   6   7         63.79         67.92         3.12 o
   1   6   7         85.24         87.08         2.57 o
   2   6   7        257.95        266.21         6.38 o
   3   6   7         30.45         33.77         1.86 o
   4   6   7          4.80          4.94         1.99 o
  -4   7   7        531.50        534.70        11.21 o
  -3   7   7         37.36         32.49         1.64 o
  -2   7   7       1323.25       1323.61        36.19 o
  -1   7   7          3.09          4.57         1.76 o
   0   7   7        718.35        719.37        17.38 o
   1   7   7          3.28          6.03         1.49 o
   2   7   7       1322.14       1330.38        40.88 o
   3   7   7         36.46         34.52         2.30 o
   4   7   7        537.98        509.89        18.94 o
  -3   8   7         77.13         79.59         1.85 o
  -2   8   7         53.47         59.01         1.96 o
  -1   8   7        110.47        105.94         3.91 o
   0   8   7          3.83          5.27         1.77 o
   1   8   7        121.42        118.97         5.67 o
   2   8   7         54.49         58.27         4.64 o
   3   8   7         73.74         75.09         7.88 o
  -1   9   7        454.61        443.99        12.40 o
   0   9   7          1.13          2.29         1.98 o
   1   9   7        455.20        441.25        15.41 o
   0   0   8       1026.28       1099.60         4.01 o
   1   0   8       1496.29       1555.53        31.84 o
   2   0   8       1078.13       1142.25        10.68 o
   3   0   8         69.34         64.96         1.40 o
   4   0   8          5.32          5.58         1.22 o
   5   0   8         70.30         73.92         1.62 o
   6   0   8        346.67        351.91         8.61 o
  -6   1   8        322.89        333.69         5.69 o
  -5   1   8        998.03       1012.57        30.67 o
  -4   1   8        868.02        894.66        19.65 o
  -3   1   8       2065.32       2078.54        42.09 o
  -2   1   8        969.29        904.84        23.68 o
  -1   1   8       2492.86       2379.59        45.78 o
   0   1   8         36.75         21.84         1.28 o
   1   1   8       2498.65       2347.88        47.65 o
   2   1   8        956.62        859.11        15.50 o
   3   1   8       2060.24       2050.40        42.73 o
   4   1   8        866.30        866.63        23.08 o
   5   1   8        992.20       1008.17        22.16 o
   6   1   8        330.56        353.58         8.51 o
  -6   2   8         92.63        101.29         3.56 o
  -5   2   8          2.18          3.09         1.54 o
  -4   2   8        542.36        547.84         9.36 o
  -3   2   8        159.58        167.65         3.67 o
  -2   2   8         60.20         70.47         2.11 o
  -1   2   8        493.34        497.95         9.47 o
   0   2   8       4397.60       4096.17        17.91 o
   1   2   8        522.66        522.57        16.82 o
   2   2   8         72.37         81.23         3.25 o
   3   2   8        152.87        159.70         4.26 o
   4   2   8        545.92        542.09        12.06 o
   5   2   8          2.87          4.85         1.42 o
   6   2   8         84.80         90.47         1.70 o
  -5   3   8        147.64        147.67         2.55 o
  -4   3   8        657.28        682.66        21.01 o
  -3   3   8        283.48        288.66         7.81 o
  -2   3   8        713.20        740.66        14.83 o
  -1   3   8        286.55        295.03         4.24 o
   0   3   8        334.53        322.84         4.29 o
   1   3   8        271.81        281.10        12.46 o
   2   3   8        708.86        713.91        26.96 o
   3   3   8        279.11        280.60         9.52 o
   4   3   8        658.04        686.84        18.13 o
   5   3   8        152.14        152.28         4.53 o
  -5   4   8        564.51        563.61        16.90 o
  -4   4   8         15.64         16.78         1.53 o
  -3   4   8        557.24        551.92        10.60 o
  -2   4   8        382.23        393.33         8.75 o
  -1   4   8       1145.48       1079.59        25.64 o
   0   4   8       1355.68       1395.33        36.43 o
   1   4   8       1160.50       1111.92        26.83 o
   2   4   8        385.52        378.87        14.06 o
   3   4   8        570.48        549.62        20.14 o
   4   4   8         15.56         16.50         1.71 o
   5   4   8        559.11        556.65        16.39 o
  -5   5   8        297.51        306.44        10.40 o
  -4   5   8        113.19        116.32         1.93 o
  -3   5   8        211.36        216.02         5.78 o
  -2   5   8        663.00        658.65        20.43 o
  -1   5   8         71.00         70.95         1.73 o
   0   5   8        258.37        258.66         5.91 o
   1   5   8         76.41         75.95         4.36 o
   2   5   8        666.35        651.53        26.05 o
   3   5   8        208.63        210.61         9.43 o
   4   5   8        114.69        120.85         5.70 o
   5   5   8        294.06        284.75         8.80 o
  -4   6   8        308.93        291.03         5.00 o
  -3   6   8        158.60        158.12         2.52 o
  -2   6   8        567.68        562.41        17.18 o
  -1   6   8        124.22        124.53         2.71 o
   0   6   8         38.09         37.98         1.44 o
   1   6   8        112.95        114.47         3.71 o
   2   6   8        576.60        577.00         3.01 o
   3   6   8        152.10        148.69         5.99 o
   4   6   8        316.99        300.03        11.23 o
  -4   7   8         74.66         76.59         3.95 o
  -3   7   8         37.88         37.86         1.65 o
  -2   7   8         48.52         45.79         2.26 o
  -1   7   8        239.11        225.33         3.41 o
   0   7   8          1.38          1.60         1.66 o
   1   7   8        241.75        236.73        10.41 o
   2   7   8         48.75         50.24         2.26 o
   3   7   8         37.19         37.21         2.99 o
   4   7   8         78.40         75.78         2.14 o
  -3   8   8         66.00         63.63         2.01 o
  -2   8   8        212.84        208.15         2.26 o
  -1   8   8          2.63          3.49         1.93 o
   0   8   8          8.14          9.63         1.84 o
   1   8   8          4.07          4.05         1.87 o
   2   8   8        209.20        216.80        11.90 o
   3   8   8         68.58         61.34         2.83 o
  -1   9   8        568.70        541.13         6.37 o
   0   9   8         37.08         36.18         2.32 o
   1   9   8        554.91        551.48        10.33 o
   1   0   9        125.75        132.37         3.06 o
   2   0   9         19.48         26.56         1.53 o
   3   0   9         23.16         21.46         1.35 o
   4   0   9         18.15         19.13         1.40 o
   5   0   9        380.97        369.39         6.43 o
   6   0   9        135.89        139.15         4.34 o
  -6   1   9         43.88         46.88         1.69 o
  -5   1   9        161.35        154.90         4.57 o
  -4   1   9         66.24         68.57         3.00 o
  -3   1   9         84.34         79.14         2.18 o
  -2   1   9         15.33         17.80         1.08 o
  -1   1   9        344.23        354.42         7.33 o
   0   1   9         45.31         44.46         1.33 o
   1   1   9        341.05        355.73         8.81 o
   2   1   9         20.25         19.72         1.10 o
   3   1   9         81.68         77.80         1.86 o
   4   1   9         67.05         65.83         1.36 o
   5   1   9        157.92        149.19         5.26 o
   6   1   9         46.71         50.01         1.73 o
  -6   2   9         28.98         33.52         1.83 o
  -5   2   9          4.89          8.09         1.41 o
  -4   2   9        297.30        287.56         5.71 o
  -3   2   9        318.10        324.59         5.77 o
  -2   2   9         88.27         86.61         1.78 o
  -1   2   9         55.76         42.30         1.42 o
   0   2   9         34.38         44.86         1.33 o
   1   2   9         50.46         37.59         1.63 o
   2   2   9         87.03         87.18         2.39 o
   3   2   9        331.50        331.44         9.36 o
   4   2   9        296.87        281.88         8.64 o
   5   2   9          3.78          4.87         1.56 o
   6   2   9         26.54         30.08         1.66 o
  -5   3   9          1.22          1.08         1.47 o
  -4   3   9        509.63        507.75         9.70 o
  -3   3   9        161.18        158.13         3.46 o
  -2   3   9        831.34        795.71        16.70 o
  -1   3   9       2013.84       1981.58        32.00 o
   0   3   9        574.00        520.14        10.15 o
   1   3   9       2010.07       1980.64        65.52 o
   2   3   9        818.27        767.71        25.60 o
   3   3   9        164.18        158.73         6.63 o
   4   3   9        496.23        493.81        11.96 o
   5   3   9          2.37          4.64         1.67 o
  -5   4   9          1.28          0.92         1.73 o
  -4   4   9        100.01        104.82         2.29 o
  -3   4   9         38.85         40.13         2.25 o
  -2   4   9        794.43        793.39         8.46 o
  -1   4   9        458.32        463.63        10.25 o
   0   4   9        395.73        379.09         7.62 o
   1   4   9        462.35        461.41        11.62 o
   2   4   9        807.24        784.09        30.36 o
   3   4   9         38.35         38.82         1.65 o
   4   4   9         98.97        103.77         3.82 o
   5   4   9          0.85          4.23         1.93 o
  -5   5   9        769.92        788.64        21.45 o
  -4   5   9         57.78         55.11         2.49 o
  -3   5   9       1415.16       1423.43        37.61 o
  -2   5   9        691.34        710.55        25.39 o
  -1   5   9       2252.63       2130.09        37.26 o
   0   5   9        490.88        488.82         7.10 o
   1   5   9       2220.20       2132.12        73.52 o
   2   5   9        702.10        697.61        24.91 o
   3   5   9       1392.09       1365.77        44.72 o
   4   5   9         54.60         53.30         3.75 o
   5   5   9        764.78        736.33        24.59 o
  -4   6   9        102.11        111.40         5.99 o
  -3   6   9        248.61        248.53         5.84 o
  -2   6   9        136.08        140.81         3.74 o
  -1   6   9        719.96        717.15        13.29 o
   0   6   9       1949.06       1917.05        51.27 o
   1   6   9        745.27        751.88        25.36 o
   2   6   9        133.98        145.13         2.34 o
   3   6   9        234.53        227.25        10.25 o
   4   6   9        108.28        110.99         3.58 o
  -4   7   9        573.67        577.04         3.97 o
  -3   7   9         10.00         12.98         1.64 o
  -2   7   9        627.26        604.36         4.27 o
  -1   7   9         96.55         96.44         2.26 o
   0   7   9       1714.44       1708.46        58.09 o
   1   7   9         95.66         95.67         4.18 o
   2   7   9        603.42        589.88        26.97 o
   3   7   9          8.87         10.36         1.91 o
  -3   8   9        171.28        170.29         3.60 o
  -2   8   9         30.52         26.92         1.96 o
  -1   8   9        494.99        471.52         7.60 o
   0   8   9        641.71        640.87        14.96 o
   1   8   9        475.58        444.46        20.02 o
   2   8   9         26.48         22.74         1.75 o
   3   8   9        175.77        180.38         5.57 o
  -1   9   9        246.31        234.39         4.31 o
   0   9   9          9.90         10.54         2.48 o
   1   9   9        247.46        245.39         6.40 o
   1   0  10        316.25        337.91         8.90 o
   2   0  10       5030.54       4770.30       105.28 o
   3   0  10        690.95        651.85        11.61 o
   4   0  10        659.48        705.99        14.66 o
   5   0  10         65.27         59.00         1.64 o
   6   0  10        326.42        311.97         8.49 o
  -6   1  10        133.18        126.33         4.78 o
  -5   1  10        738.16        745.24         9.81 o
  -4   1  10       1126.60       1126.27        18.12 o
  -3   1  10       1430.69       1443.69        31.55 o
  -2   1  10         99.61         96.23         1.45 o
  -1   1  10       1827.20       1792.01        36.72 o
   0   1  10       2769.07       2670.28        34.69 o
   1   1  10       1842.33       1784.78        40.68 o
   2   1  10        104.97        101.56         1.76 o
   3   1  10       1432.93       1441.20        32.37 o
   4   1  10       1128.78       1108.36        30.06 o
   5   1  10        724.72        743.37        15.09 o
   6   1  10        138.82        134.09         3.06 o
  -5   2  10        102.77        106.20         1.80 o
  -4   2  10        307.82        302.78         4.92 o
  -3   2  10       1714.77       1753.74        41.61 o
  -2   2  10        488.72        482.32        10.46 o
  -1   2  10       1893.05       1776.97         6.44 o
   0   2  10        374.40        333.78         2.47 o
   1   2  10       1906.75       1778.75        46.53 o
   2   2  10        472.09        467.07         6.79 o
   3   2  10       1692.14       1682.76        61.47 o
   4   2  10        302.50        288.43         7.51 o
   5   2  10        102.43        108.78         4.44 o
  -5   3  10        161.08        160.97         2.52 o
  -4   3  10        373.45        378.33         7.94 o
  -3   3  10        191.34        197.23         5.17 o
  -2   3  10        795.59        800.35        15.40 o
  -1   3  10         85.48         83.30         1.97 o
   0   3  10         61.77         58.62         1.32 o
   1   3  10         85.69         81.89         3.64 o
   2   3  10        777.95        784.62        13.71 o
   3   3  10        190.04        183.36         4.54 o
   4   3  10        397.57        402.90        11.52 o
   5   3  10        163.21        159.12         1.75 o
  -5   4  10         21.35         21.19         1.55 o
  -4   4  10        136.40        147.60         3.75 o
  -3   4  10        169.76        171.01         5.07 o
  -2   4  10        203.94        215.15         4.73 o
  -1   4  10        464.81        453.22         7.63 o
   0   4  10        560.16        516.01        10.69 o
   1   4  10        442.32        435.34        11.45 o
   2   4  10        196.11        198.82         6.65 o
   3   4  10        167.12        162.70         7.15 o
   4   4  10        133.97        145.50         4.52 o
   5   4  10         21.40         18.68         1.98 o
  -5   5  10         78.59         81.62         2.58 o
  -4   5  10         14.79         18.38         1.63 o
  -3   5  10        219.54        228.43         7.91 o
  -2   5  10        203.12        195.71         2.38 o
  -1   5  10          0.11          2.07         1.50 o
   0   5  10         12.62         13.91         1.50 o
   1   5  10          0.75          3.98         1.46 o
   2   5  10        214.32        211.45         6.95 o
   3   5  10        228.68        228.20         9.32 o
   4   5  10         17.32         19.21         1.86 o
   5   5  10         80.21         84.71         3.80 o
  -4   6  10         17.32         19.60         1.57 o
  -3   6  10         31.44         33.42         1.88 o
  -2   6  10         39.79         38.15         1.74 o
  -1   6  10        220.71        212.57         5.12 o
   0   6  10          7.16          7.12         1.44 o
   1   6  10        220.39        211.47         9.94 o
   2   6  10         43.10         44.62         2.14 o
   3   6  10         30.95         31.56         2.66 o
   4   6  10         18.75         17.92         1.99 o
  -3   7  10          0.96          2.10         1.50 o
  -2   7  10         20.37         19.42         2.08 o
  -1   7  10        118.15        114.23         3.34 o
   0   7  10          0.40          1.84         1.76 o
   1   7  10        121.33        118.76         4.77 o
   2   7  10         19.87         18.29         1.86 o
   3   7  10          0.95          0.02         2.37 o
  -2   8  10         21.12         23.66         2.01 o
  -1   8  10         14.39         14.79         1.92 o
   0   8  10          9.76         12.72         1.89 o
   1   8  10         12.87         11.77         2.07 o
   2   8  10         19.50         18.50         1.76 o
   1   0  11        852.88        823.36        12.96 o
   2   0  11          0.45          2.43         1.31 o
   3   0  11       1384.89       1382.54        26.54 o
   4   0  11        407.63        410.23         9.63 o
   5   0  11          0.99         -0.08         1.65 o
  -5   1  11         23.53         27.53         2.04 o
  -4   1  11        693.65        689.11        11.68 o
  -3   1  11         81.82         91.43         1.62 o
  -2   1  11        858.47        845.54        23.30 o
  -1   1  11        384.56        389.49         9.53 o
   0   1  11        399.22        373.12         2.31 o
   1   1  11        381.19        381.57        10.89 o
   2   1  11        859.88        853.09        22.60 o
   3   1  11         88.21         97.28         3.00 o
   4   1  11        654.11        649.99        14.00 o
   5   1  11         21.58         23.53         1.64 o
  -5   2  11          9.82         10.24         1.64 o
  -4   2  11        181.41        189.88         2.78 o
  -3   2  11        579.81        567.72        10.91 o
  -2   2  11        710.13        707.80        15.15 o
  -1   2  11        193.41        195.30         1.74 o
   0   2  11         83.71         82.41         1.44 o
   1   2  11        214.01        226.04         3.95 o
   2   2  11        716.70        713.76        18.08 o
   3   2  11        593.55        565.53        19.14 o
   4   2  11        177.90        185.50         4.44 o
   5   2  11         11.32         12.76         1.64 o
  -5   3  11        403.01        404.40        11.09 o
  -4   3  11        170.89        165.58         3.67 o
  -3   3  11        981.03        940.57        15.27 o
  -2   3  11         44.64         46.50         1.39 o
  -1   3  11        705.27        666.12         2.72 o
   0   3  11        658.27        646.79        14.14 o
   1   3  11        711.25        679.81        16.80 o
   2   3  11         43.17         44.31         1.83 o
   3   3  11        924.81        883.71        28.93 o
   4   3  11        175.13        166.37         6.38 o
   5   3  11        404.61        398.01         8.55 o
  -5   4  11        182.22        192.62         2.95 o
  -4   4  11        361.07        371.36         8.61 o
  -3   4  11        133.46        137.86         4.47 o
  -2   4  11       1703.39       1670.74        11.50 o
  -1   4  11        377.13        370.60         5.44 o
   0   4  11        402.63        390.39        10.70 o
   1   4  11        373.00        363.21        10.00 o
   2   4  11       1701.96       1599.45        45.75 o
   3   4  11        134.11        143.74         5.17 o
   4   4  11        366.21        366.48        10.21 o
   5   4  11        182.37        192.94         2.70 o
  -4   5  11        286.71        290.44         6.19 o
  -3   5  11        870.00        874.52        38.98 o
  -2   5  11        107.29        103.21         2.22 o
  -1   5  11        418.17        414.27         9.34 o
   0   5  11        543.58        536.26        11.05 o
   1   5  11        407.00        416.38         9.75 o
   2   5  11         93.99         90.48         3.04 o
   3   5  11        892.90        871.05        31.40 o
   4   5  11        282.60        281.86         7.80 o
  -4   6  11        570.27        575.21        18.50 o
  -3   6  11        780.73        777.21        27.54 o
  -2   6  11        371.53        359.11         3.00 o
  -1   6  11        301.90        284.22         2.13 o
   0   6  11        913.64        902.55        18.80 o
   1   6  11        298.90        285.11        11.52 o
   2   6  11        386.05        389.18        18.12 o
   3   6  11        773.24        762.20        27.86 o
   4   6  11        572.06        553.25        18.53 o
  -3   7  11         22.74         19.22         1.99 o
  -2   7  11        662.27        645.06         7.29 o
  -1   7  11         44.96         42.66         1.74 o
   0   7  11        351.70        347.06        10.88 o
   1   7  11         44.23         42.84         1.89 o
   2   7  11        660.73        638.84        27.36 o
   3   7  11         24.52         23.40         2.02 o
  -2   8  11         51.70         51.40         2.10 o
  -1   8  11        336.92        332.87         5.39 o
   0   8  11          3.65          5.67         1.93 o
   1   8  11        342.38        327.55         9.56 o
   2   8  11         51.63         52.76         2.12 o
   0   0  12       3259.24       3028.04         9.48 o
   1   0  12          7.96          5.15         1.13 o
   2   0  12       3407.34       3281.52        80.70 o
   3   0  12         98.30         95.96         2.05 o
   4   0  12        562.08        545.07         7.23 o
   5   0  12         41.52         36.66         1.48 o
  -5   1  12         17.11         17.76         1.71 o
  -4   1  12         23.90         26.90         1.51 o
  -3   1  12        784.36        763.85        12.16 o
  -2   1  12         47.44         46.29         1.95 o
  -1   1  12        543.78        541.52        11.12 o
   0   1  12       1083.95       1042.78        11.91 o
   1   1  12        510.43        512.08        20.53 o
   2   1  12         44.14         41.56         1.61 o
   3   1  12        823.73        824.50        25.57 o
   4   1  12         21.12         24.84         1.74 o
   5   1  12         22.81         20.62         1.65 o
  -5   2  12        456.66        452.68        11.51 o
  -4   2  12        121.09        123.17         3.88 o
  -3   2  12        409.39        401.00         7.19 o
  -2   2  12        140.79        142.05         4.00 o
  -1   2  12       1980.74       1897.51         6.80 o
   0   2  12        523.77        517.27         3.83 o
   1   2  12       2002.61       1936.43        38.14 o
   2   2  12        146.81        145.52         4.21 o
   3   2  12        412.61        393.57        13.82 o
   4   2  12        119.24        124.37         4.59 o
   5   2  12        472.08        452.24        17.19 o
  -5   3  12        366.46        370.43         9.10 o
  -4   3  12        178.31        171.66         4.54 o
  -3   3  12        212.29        217.91         3.99 o
  -2   3  12        948.69        908.09        14.96 o
  -1   3  12        218.62        209.25         2.35 o
   0   3  12        421.77        417.73         9.53 o
   1   3  12        225.40        212.98         4.57 o
   2   3  12        976.28        936.40        22.19 o
   3   3  12        196.10        200.20         5.94 o
   4   3  12        191.63        182.63         6.40 o
   5   3  12        360.38        363.18        12.62 o
  -5   4  12         36.59         34.77         2.26 o
  -4   4  12        122.82        121.78         2.18 o
  -3   4  12          8.02         11.20         1.81 o
  -2   4  12        851.78        836.49        10.78 o
  -1   4  12         70.87         66.93         2.84 o
   0   4  12        430.89        419.61        10.08 o
   1   4  12         66.62         64.94         2.87 o
   2   4  12        873.21        832.08        33.17 o
   3   4  12          8.71         10.24         1.46 o
   4   4  12        118.70        121.30         1.96 o
   5   4  12         35.96         37.21         3.64 o
  -4   5  12        763.57        782.00        17.96 o
  -3   5  12         19.93         17.58         2.16 o
  -2   5  12        532.20        508.64        12.85 o
  -1   5  12        389.72        394.16         9.60 o
   0   5  12        612.15        612.19        10.83 o
   1   5  12        394.55        401.18        12.28 o
   2   5  12        519.40        497.13        21.85 o
   3   5  12         20.77         18.46         2.02 o
   4   5  12        740.73        756.58        19.18 o
  -4   6  12         28.30         27.74         2.84 o
  -3   6  12        133.73        132.34         2.52 o
  -2   6  12        166.54        152.94         1.80 o
  -1   6  12        283.77        276.60         2.13 o
   0   6  12          0.43          1.83         1.38 o
   1   6  12        282.42        277.28        11.31 o
   2   6  12        168.48        166.46         2.02 o
   3   6  12        134.24        135.51         9.08 o
   4   6  12         30.07         29.07         2.53 o
  -3   7  12        455.91        433.51         3.06 o
  -2   7  12         22.76         24.52         1.90 o
  -1   7  12        347.77        333.63         5.30 o
   0   7  12          1.09          2.71         1.80 o
   1   7  12        347.80        350.33        10.79 o
   2   7  12         22.88         22.20         1.95 o
   3   7  12        445.10        420.08         7.15 o
  -2   8  12         31.72         36.83         3.62 o
  -1   8  12         62.89         64.15         2.08 o
   0   8  12          4.50          4.37         2.03 o
   1   8  12         63.58         64.02         2.97 o
   2   8  12         30.50         33.48         3.81 o
   1   0  13       1161.22       1138.47        27.59 o
   2   0  13         38.46         30.73         1.46 o
   3   0  13        116.31        109.99         2.34 o
   4   0  13        223.24        238.55         3.69 o
   5   0  13         97.63         92.71         2.97 o
  -5   1  13        208.40        212.97         3.56 o
  -4   1  13       1308.61       1319.22        39.45 o
  -3   1  13       1117.66       1096.42        20.53 o
  -2   1  13       2088.67       2020.15        55.57 o
  -1   1  13        665.92        644.03        14.08 o
   0   1  13       1259.05       1191.23         8.32 o
   1   1  13        637.75        610.53        12.96 o
   2   1  13       2095.95       2048.34        56.18 o
   3   1  13       1101.46       1071.19        23.93 o
   4   1  13       1348.34       1343.48        38.57 o
   5   1  13        208.06        208.83         9.09 o
  -5   2  13        240.71        235.00         6.01 o
  -4   2  13         53.73         50.12         2.12 o
  -3   2  13         92.98         87.37         1.68 o
  -2   2  13        153.81        153.18         3.90 o
  -1   2  13        197.07        188.72         1.79 o
   0   2  13        122.44        121.35         2.11 o
   1   2  13        203.74        212.58         5.25 o
   2   2  13        156.38        159.57         4.28 o
   3   2  13         84.43         75.71         1.99 o
   4   2  13         55.69         49.68         2.12 o
   5   2  13        239.68        228.03        12.11 o
  -5   3  13        639.63        612.49         9.07 o
  -4   3  13        130.02        136.68         3.13 o
  -3   3  13        579.13        612.94         9.13 o
  -2   3  13        290.32        279.67         6.82 o
  -1   3  13        662.22        657.73         7.44 o
   0   3  13         81.14         88.94         2.14 o
   1   3  13        705.07        700.29        19.05 o
   2   3  13        289.27        279.56         6.74 o
   3   3  13        594.26        628.25        18.97 o
   4   3  13        129.99        134.99         5.30 o
   5   3  13        638.38        621.98        20.77 o
  -4   4  13        263.58        262.92         6.10 o
  -3   4  13         46.06         46.19         1.71 o
  -2   4  13        315.40        317.26         2.77 o
  -1   4  13        166.09        164.05         2.93 o
   0   4  13        249.90        240.61         4.84 o
   1   4  13        164.56        164.11         4.53 o
   2   4  13        327.45        334.33         6.65 o
   3   4  13         50.51         50.29         1.78 o
   4   4  13        265.43        253.36         6.50 o
  -4   5  13        236.61        240.61         3.51 o
  -3   5  13         60.68         63.78         1.99 o
  -2   5  13         77.57         73.83         2.27 o
  -1   5  13         53.65         50.20         1.60 o
   0   5  13        233.71        232.59         4.94 o
   1   5  13         49.52         43.20         1.96 o
   2   5  13         66.92         63.91         2.29 o
   3   5  13         61.81         64.82         3.28 o
   4   5  13        248.06        244.02         4.10 o
  -3   6  13        173.55        168.26         2.97 o
  -2   6  13        227.13        218.14         4.26 o
  -1   6  13        285.17        283.38         4.03 o
   0   6  13        160.51        160.33         4.20 o
   1   6  13        288.71        298.52         9.26 o
   2   6  13        226.59        229.63         8.90 o
   3   6  13        185.90        173.70         2.79 o
  -3   7  13         28.37         29.47         3.74 o
  -2   7  13         43.40         46.12         1.97 o
  -1   7  13         28.55         25.83         1.66 o
   0   7  13          0.08          0.35         1.80 o
   1   7  13         29.14         31.28         1.96 o
   2   7  13         48.24         52.40         2.02 o
   3   7  13         29.36         23.15         3.74 o
  -1   8  13         23.99         24.81         2.07 o
   0   8  13         19.06         21.65         2.09 o
   1   8  13         22.50         20.22         1.82 o
   0   0  14         18.69         12.72         1.88 o
   1   0  14        274.19        267.63         8.14 o
   2   0  14         88.96         94.29         1.95 o
   3   0  14          1.52          2.82         1.25 o
   4   0  14        134.71        143.33         3.23 o
   5   0  14        113.30        101.14         2.62 o
  -5   1  14         31.31         28.97         1.48 o
  -4   1  14         18.81         21.90         1.63 o
  -3   1  14         75.28         74.91         1.26 o
  -2   1  14        595.14        579.40        12.54 o
  -1   1  14       1291.95       1262.37        26.06 o
   0   1  14          0.05          0.95         1.17 o
   1   1  14       1238.92       1192.56        30.37 o
   2   1  14        591.32        573.36        14.74 o
   3   1  14         72.87         70.92         1.52 o
   4   1  14         18.87         20.19         1.82 o
   5   1  14         27.45         23.72         2.04 o
  -5   2  14         23.41         17.61         1.52 o
  -4   2  14         73.51         77.30         1.79 o
  -3   2  14         54.92         52.93         1.47 o
  -2   2  14        305.85        306.04         6.27 o
  -1   2  14        132.94        132.23         2.80 o
   0   2  14        141.98        140.30         1.84 o
   1   2  14        127.31        130.69         6.32 o
   2   2  14        298.41        300.00         6.62 o
   3   2  14         57.58         62.06         2.27 o
   4   2  14         76.32         77.70         1.90 o
   5   2  14         20.77         20.19         2.28 o
  -5   3  14         45.67         49.81         3.56 o
  -4   3  14         70.40         62.22         1.63 o
  -3   3  14       1302.26       1276.05        13.58 o
  -2   3  14        949.89        968.38        13.56 o
  -1   3  14        497.17        476.28         2.35 o
   0   3  14        631.54        627.44        12.54 o
   1   3  14        512.02        492.39        11.21 o
   2   3  14        936.75        964.54        23.92 o
   3   3  14       1286.24       1242.77        35.40 o
   4   3  14         58.98         57.67         2.82 o
   5   3  14         53.84         56.91         2.64 o
  -4   4  14        108.53        103.03         2.22 o
  -3   4  14         78.44         78.74         1.54 o
  -2   4  14        251.55        246.34         7.75 o
  -1   4  14         51.18         49.25         3.30 o
   0   4  14         68.84         59.00         1.39 o
   1   4  14         52.11         50.50         2.21 o
   2   4  14        249.40        247.41         6.21 o
   3   4  14         75.89         67.98         3.41 o
   4   4  14        109.05        103.91         3.69 o
  -4   5  14        803.41        799.04        46.79 o
  -3   5  14        360.65        340.64         4.12 o
  -2   5  14       1514.10       1438.99        14.39 o
  -1   5  14        335.65        335.86         6.12 o
   0   5  14       2250.29       2197.66        56.65 o
   1   5  14        334.54        337.28         9.39 o
   2   5  14       1508.88       1446.03        41.28 o
   3   5  14        360.18        335.46        11.01 o
   4   5  14        807.56        800.34         6.43 o
  -3   6  14          0.13         -0.38         2.37 o
  -2   6  14         17.40         20.92         1.73 o
  -1   6  14         54.19         53.33         1.85 o
   0   6  14        191.11        184.38         4.67 o
   1   6  14         56.81         57.54         1.60 o
   2   6  14         19.39         20.49         2.41 o
   3   6  14          0.37          1.51         1.70 o
  -2   7  14         20.20         19.64         2.11 o
  -1   7  14       1087.93       1042.19         3.15 o
   0   7  14          2.74          3.99         1.50 o
   1   7  14       1093.16       1086.01        17.42 o
   2   7  14         20.72         18.63         2.14 o
   1   0  15       1864.54       1803.32        42.93 o
   2   0  15         78.20         84.53         4.48 o
   3   0  15        174.92        170.58         3.13 o
   4   0  15        149.67        148.50         4.67 o
   5   0  15         30.83         25.94         1.47 o
  -5   1  15        196.32        208.02         7.51 o
  -4   1  15        846.39        837.20        23.91 o
  -3   1  15        899.37        890.96        17.87 o
  -2   1  15       1228.85       1227.13        38.17 o
  -1   1  15        373.40        374.47         7.48 o
   0   1  15       2032.40       2003.46        11.02 o
   1   1  15        357.41        349.14        10.00 o
   2   1  15       1260.79       1256.75        30.99 o
   3   1  15        902.70        904.51        17.58 o
   4   1  15        818.93        819.46        22.49 o
   5   1  15        197.27        210.85         9.68 o
  -5   2  15          9.57         10.55         2.36 o
  -4   2  15         30.47         31.14         1.70 o
  -3   2  15         42.13         43.02         1.97 o
  -2   2  15        482.83        471.24        11.15 o
  -1   2  15        110.41        103.23         1.60 o
   0   2  15       1147.37       1074.42        18.87 o
   1   2  15        107.94        100.03         3.43 o
   2   2  15        495.40        489.83        13.76 o
   3   2  15         42.48         44.74         1.31 o
   4   2  15         30.97         29.23         1.62 o
   5   2  15         11.65         13.63         2.57 o
  -4   3  15        134.53        123.33         4.25 o
  -3   3  15        450.47        456.76        11.07 o
  -2   3  15         31.92         31.94         1.53 o
  -1   3  15        716.63        723.31         8.88 o
   0   3  15        330.95        343.48         6.19 o
   1   3  15        747.02        764.35        19.80 o
   2   3  15         30.35         29.66         1.44 o
   3   3  15        436.27        430.50        13.90 o
   4   3  15        129.85        123.66         4.85 o
  -4   4  15         36.19         35.77         2.11 o
  -3   4  15         85.32         81.40         2.52 o
  -2   4  15         80.27         82.40         1.83 o
  -1   4  15        145.18        140.79         3.08 o
   0   4  15        318.02        304.93         6.42 o
   1   4  15        144.90        140.49         4.42 o
   2   4  15         79.26         80.26         1.32 o
   3   4  15         89.72         86.58         2.92 o
   4   4  15         35.81         37.32         1.57 o
  -3   5  15        220.98        213.62         2.25 o
  -2   5  15        117.09        119.82         4.85 o
  -1   5  15         72.36         72.63         2.05 o
   0   5  15         37.60         38.58         1.63 o
   1   5  15         71.09         72.85         2.39 o
   2   5  15        116.63        118.31         5.42 o
   3   5  15        229.07        215.31         6.76 o
  -3   6  15          1.19          0.46         2.46 o
  -2   6  15         88.23         84.35         3.19 o
  -1   6  15        107.91        106.32         2.88 o
   0   6  15         56.98         56.19         1.78 o
   1   6  15        108.82        105.67         2.92 o
   2   6  15         89.07         89.40         3.27 o
   3   6  15          0.93          1.51         1.75 o
  -2   7  15         11.56         12.54         2.05 o
  -1   7  15          7.16          7.45         1.80 o
   0   7  15         32.42         32.47         1.70 o
   1   7  15          7.68          7.97         1.72 o
   2   7  15         15.05         15.95         2.25 o
   0   0  16        167.18        161.11         4.28 o
   1   0  16         36.92         35.00         1.41 o
   2   0  16       1808.42       1727.16        46.46 o
   3   0  16        205.09        197.17         4.47 o
   4   0  16        108.13        114.45         5.38 o
  -4   1  16          5.49          3.92         1.63 o
  -3   1  16        102.14        102.97         4.61 o
  -2   1  16        264.83        268.52         8.76 o
  -1   1  16        435.30        438.12        14.37 o
   0   1  16         42.98         40.80         1.46 o
   1   1  16        455.09        462.47        10.75 o
   2   1  16        265.88        260.61         8.08 o
   3   1  16        102.01        103.23         2.91 o
   4   1  16          4.56          4.56         1.63 o
  -4   2  16         37.60         38.85         1.75 o
  -3   2  16        168.46        166.91         5.52 o
  -2   2  16        211.04        207.77         5.87 o
  -1   2  16        682.85        681.46        15.50 o
   0   2  16        319.83        334.99         9.08 o
   1   2  16        689.94        676.72        17.46 o
   2   2  16        216.98        219.54         7.21 o
   3   2  16        165.12        165.48         2.57 o
   4   2  16         39.92         42.35         1.68 o
  -4   3  16        185.98        184.96         6.58 o
  -3   3  16        132.09        134.13         2.91 o
  -2   3  16        230.24        225.91         5.69 o
  -1   3  16         29.20         33.45         1.79 o
   0   3  16        245.86        242.58         7.00 o
   1   3  16         25.39         31.08         1.32 o
   2   3  16        220.88        216.38         5.43 o
   3   3  16        126.08        128.41         2.74 o
   4   3  16        187.91        183.76         5.81 o
  -4   4  16        129.33        130.54         2.35 o
  -3   4  16         97.11         99.68         2.97 o
  -2   4  16        168.44        169.41         4.12 o
  -1   4  16        452.86        447.33        10.89 o
   0   4  16        673.85        707.75        20.75 o
   1   4  16        463.82        455.81        17.03 o
   2   4  16        173.06        169.67         3.58 o
   3   4  16         98.80        100.81         2.26 o
   4   4  16        130.17        123.58         3.25 o
  -3   5  16         92.99         93.80         2.20 o
  -2   5  16        514.63        522.42        13.68 o
  -1   5  16         28.68         31.40         1.51 o
   0   5  16       1104.02       1108.56        26.43 o
   1   5  16         34.65         36.34         1.83 o
   2   5  16        508.63        508.91        13.51 o
   3   5  16         89.03         90.26         2.94 o
  -2   6  16        215.38        208.00         4.39 o
  -1   6  16        460.30        466.97        13.52 o
   0   6  16         95.62         96.87         2.06 o
   1   6  16        455.81        467.03         8.64 o
   2   6  16        217.33        202.44         5.52 o
  -1   7  16        912.92        855.84         3.23 o
   0   7  16         19.90         18.98         1.55 o
   1   7  16        893.94        897.72        34.83 o
   1   0  17        485.51        495.78         9.54 o
   2   0  17        128.31        137.48         5.68 o
   3   0  17        470.52        458.36        10.43 o
   4   0  17        361.94        347.51         8.40 o
  -4   1  17        155.55        163.28         4.54 o
  -3   1  17         70.50         72.95         2.77 o
  -2   1  17        373.41        378.73         9.03 o
  -1   1  17        125.43        140.73         4.04 o
   0   1  17        179.04        184.36         1.60 o
   1   1  17        132.89        147.66         4.62 o
   2   1  17        381.52        388.28        10.58 o
   3   1  17         69.53         70.30         1.43 o
   4   1  17        157.95        167.10         7.50 o
  -4   2  17        203.50        205.13         3.52 o
  -3   2  17        281.49        271.87         9.90 o
  -2   2  17        611.96        607.79        13.54 o
  -1   2  17        123.07        128.09         3.37 o
   0   2  17          0.64          2.62         1.61 o
   1   2  17        123.80        125.01         3.59 o
   2   2  17        613.81        613.67        15.19 o
   3   2  17        286.42        273.27         9.01 o
   4   2  17        197.03        199.23         6.95 o
  -4   3  17         25.40         28.68         1.77 o
  -3   3  17        326.20        320.84         6.98 o
  -2   3  17          0.90          0.94         1.63 o
  -1   3  17        403.34        406.15         9.00 o
   0   3  17        231.77        223.64         3.49 o
   1   3  17        381.47        374.78        12.76 o
   2   3  17          0.64          1.57         1.48 o
   3   3  17        343.21        337.99        10.42 o
   4   3  17         25.43         26.23         1.59 o
  -3   4  17        135.97        142.72         3.58 o
  -2   4  17        281.48        277.87         5.04 o
  -1   4  17        569.54        562.89        15.36 o
   0   4  17        142.76        133.53         3.47 o
   1   4  17        581.70        574.77        23.95 o
   2   4  17        286.70        283.58         7.08 o
   3   4  17        129.38        138.58         5.53 o
  -3   5  17        127.17        116.32         3.39 o
  -2   5  17         25.96         24.50         1.79 o
  -1   5  17        308.72        311.12         9.67 o
   0   5  17        455.97        450.49         9.18 o
   1   5  17        318.06        339.13        13.57 o
   2   5  17         31.01         31.14         1.73 o
   3   5  17        124.64        120.87         5.80 o
  -2   6  17        265.81        255.43         2.17 o
  -1   6  17        295.35        292.70         7.81 o
   0   6  17        657.94        632.30        11.33 o
   1   6  17        309.72        314.86         4.79 o
   2   6  17        264.23        266.56         5.87 o
   0   0  18        537.77        548.81         5.28 o
   1   0  18        348.84        329.33         9.57 o
   2   0  18        596.74        631.38        18.85 o
   3   0  18         71.62         64.57         1.65 o
   4   0  18        319.40        331.25         6.38 o
  -4   1  18        186.56        180.86         3.62 o
  -3   1  18        607.78        622.63        15.37 o
  -2   1  18         74.11         79.64         1.76 o
  -1   1  18        625.41        643.48        14.47 o
   0   1  18        163.45        153.59         1.59 o
   1   1  18        630.66        660.58        14.29 o
   2   1  18         70.37         73.83         1.59 o
   3   1  18        611.33        633.63         9.36 o
   4   1  18        180.17        180.19         6.17 o
  -4   2  18          6.34          7.00         1.83 o
  -3   2  18        201.16        203.99         5.51 o
  -2   2  18          3.28          4.58         1.52 o
  -1   2  18        483.53        485.88        11.84 o
   0   2  18          6.56          5.14         1.28 o
   1   2  18        503.02        501.70        12.72 o
   2   2  18          2.97          3.73         1.34 o
   3   2  18        198.94        201.94         4.71 o
   4   2  18          7.46          8.17         1.76 o
  -3   3  18         20.34         21.29         1.62 o
  -2   3  18        404.62        427.63        11.46 o
  -1   3  18         47.68         48.16         1.65 o
   0   3  18        687.56        719.49        13.63 o
   1   3  18         47.08         47.12         1.41 o
   2   3  18        397.34        416.95        10.93 o
   3   3  18         19.96         20.41         1.65 o
  -3   4  18         60.47         62.75         1.81 o
  -2   4  18        183.57        192.53         2.05 o
  -1   4  18         28.37         28.16         1.74 o
   0   4  18         31.85         28.38         1.60 o
   1   4  18         29.50         31.13         2.29 o
   2   4  18        187.74        192.69         5.00 o
   3   4  18         61.05         61.63         3.19 o
  -2   5  18         41.69         38.66         2.08 o
  -1   5  18        236.92        250.10         6.76 o
   0   5  18         27.86         28.77         1.50 o
   1   5  18        237.75        258.55         5.06 o
   2   5  18         42.17         38.58         1.54 o
  -1   6  18        170.01        162.97         4.72 o
   0   6  18          0.13          0.84         1.73 o
   1   6  18        174.50        167.50         4.69 o
   1   0  19        135.23        142.45         2.11 o
   2   0  19         38.96         37.99         3.43 o
   3   0  19         48.48         49.60         2.17 o
   4   0  19         33.30         32.93         1.90 o
  -4   1  19          4.45         -0.81         3.66 o
  -3   1  19        199.82        207.14         6.24 o
  -2   1  19         84.69         83.41         2.16 o
  -1   1  19         22.05         21.55         1.50 o
   0   1  19         21.78         21.21         1.69 o
   1   1  19         21.80         21.75         1.50 o
   2   1  19         74.78         73.46         1.69 o
   3   1  19        198.55        209.65         5.90 o
  -3   2  19         50.28         45.17         2.00 o
  -2   2  19         41.21         43.57         1.47 o
  -1   2  19         25.66         26.69         1.59 o
   0   2  19         70.99         75.62         1.62 o
   1   2  19         24.62         26.30         1.52 o
   2   2  19         39.77         40.34         1.45 o
   3   2  19         50.48         54.08         1.92 o
  -3   3  19        105.18        103.74         2.01 o
  -2   3  19        250.08        258.83         6.01 o
  -1   3  19        236.79        245.65         6.04 o
   0   3  19        127.33        138.13         3.20 o
   1   3  19        231.23        238.99         5.51 o
   2   3  19        247.51        264.79         9.06 o
   3   3  19        107.88        104.61         2.06 o
  -2   4  19        115.87        116.81         2.54 o
  -1   4  19          9.99         13.32         1.50 o
   0   4  19        134.54        131.57         3.21 o
   1   4  19          9.84         11.83         1.62 o
   2   4  19        116.91        124.09         1.80 o
   3   4  19          7.61          8.95         1.78 o
  -2   5  19        130.76        130.84         3.56 o
  -1   5  19        676.67        704.58        16.80 o
   0   5  19         22.31         25.50         1.61 o
   1   5  19        676.53        702.35        15.05 o
   2   5  19        133.47        136.25         3.33 o
   0   0  20          0.01          1.66         3.24 o
   1   0  20         33.52         35.01         1.42 o
   2   0  20         11.46         10.69         1.57 o
   3   0  20          4.17          4.71         1.68 o
  -3   1  20        842.05        865.23        27.23 o
  -2   1  20        522.74        521.86        16.17 o
  -1   1  20        995.80       1018.59        28.65 o
   0   1  20        422.38        429.01         6.15 o
   1   1  20       1029.26       1041.94        19.01 o
   2   1  20        509.21        511.82        16.66 o
   3   1  20        824.55        867.91        20.86 o
  -3   2  20         88.62         94.59         1.87 o
  -2   2  20          1.83          3.99         1.60 o
  -1   2  20          1.92          2.37         1.54 o
   0   2  20         17.05         19.78         1.54 o
   1   2  20          2.27          3.08         1.39 o
   2   2  20          2.01          2.77         1.30 o
   3   2  20         87.60         91.89         2.33 o
  -3   3  20        402.54        404.71         4.35 o
  -2   3  20        270.35        286.06         7.88 o
  -1   3  20        116.59        114.36         2.53 o
   0   3  20        304.29        323.46         5.42 o
   1   3  20        117.51        117.20         2.81 o
   2   3  20        284.80        290.37        13.58 o
   3   3  20        393.16        423.32         4.39 o
  -2   4  20         20.61         17.93         1.84 o
  -1   4  20         52.08         52.28         2.34 o
   0   4  20          1.31          0.63         1.83 o
   1   4  20         51.05         52.02         1.86 o
   2   4  20         20.29         17.68         1.55 o
  -1   5  20          6.78          9.41         1.82 o
   0   5  20        101.11        104.13         1.97 o
   1   5  20          5.96          9.54         2.08 o
   1   0  21        640.39        644.11         9.63 o
   2   0  21         71.71         65.91         1.59 o
   3   0  21        221.14        221.35         8.35 o
  -3   1  21          7.04          6.82         1.61 o
  -2   1  21         45.03         43.95         1.77 o
  -1   1  21         55.01         53.66         1.65 o
   0   1  21          1.92          2.25         1.79 o
   1   1  21         55.63         55.38         1.49 o
   2   1  21         39.49         46.24         1.69 o
   3   1  21          7.23          6.90         1.26 o
  -2   2  21        268.91        280.64         5.44 o
  -1   2  21         30.42         32.57         2.28 o
   0   2  21        434.89        442.81        12.35 o
   1   2  21         29.38         30.93         1.49 o
   2   2  21        265.15        268.06         9.10 o
  -2   3  21        217.59        215.64         6.46 o
  -1   3  21        187.41        190.39         4.51 o
   0   3  21        367.60        384.26         9.97 o
   1   3  21        179.70        186.08         4.51 o
   2   3  21        210.05        203.10         8.34 o
  -1   4  21        257.89        263.09         5.42 o
   0   4  21         37.89         35.45         1.94 o
   1   4  21        259.11        265.72         5.40 o
   0   0  22        315.90        327.39         3.20 o
   1   0  22         21.01         22.09         1.67 o
   2   0  22        237.66        227.25         8.28 o
  -2   1  22        140.48        150.05         7.82 o
  -1   1  22        319.90        344.40        12.98 o
   0   1  22        150.17        173.42         4.60 o
   1   1  22        334.27        352.30        11.54 o
   2   1  22        139.57        145.46         6.65 o
  -2   2  22        129.51        130.41         4.24 o
  -1   2  22        188.58        194.95         4.62 o
   0   2  22         31.47         35.29         1.69 o
   1   2  22        188.81        197.74         6.78 o
   2   2  22        136.16        141.01         5.94 o
  -1   3  22         89.93         96.77         1.95 o
   0   3  22        137.72        144.29         2.11 o
   1   3  22         88.07        100.87         2.13 o
   1   0  23       1028.25       1088.50        36.62 o
  -1   1  23         80.74         92.49         2.57 o
   0   1  23        272.67        292.79         6.40 o
   1   1  23         78.66         85.68         2.79 o
  -1   2  23          1.43          1.89         3.47 o
   0   2  23        364.29        376.29         8.17 o
   1   2  23          1.23          2.43         2.01 o
                                                
